# Supplementary material for: Severe udder cleft dermatitis lesion transcriptomics points to an impaired skin barrier, defective wound repair and a dysregulated inflammatory response as key elements in the pathogenesis
Source: PLoS One. 2023 Jul 24;18(7):e0288347. doi: 10.1371/journal.pone.0288347 (PMC10365316; doi:10.1371/journal.pone.0288347)
Supplement: S1 File — The tables contain the Ensembl ID, gene symbol, description, fold change (FC), p-value and the adjusted p-value (Padj). The fold change thresholds for the up-and downregulated genes were set to 2 and -2, respectively. (XLSX) [file pone.0288347.s002.xlsx]

## Sheet: Legend
Supplementary file 1
The supplementary file 1 contains the entire list of statistically significant DEG (PAdj ≤ 0.05 ) in severe UCD lesions
The tables contain the Ensembl ID, gene symbol, description, fold change (FC) and the adjusted P-value.
The fold change thresholds for the up-and downregulated genes were set at 2 and -2, respectively.
This supplementary file contains 2 tabs for the datasets of upregulated genes and downregulated genes.

## Sheet: Upregulated_genes
ID	Symbol	Gene_description	FC	Padj
ENSBTAG00000022394	SAA2	serum amyloid A2 [Source:NCBI gene (formerly Entrezgene);Acc:506412]	1328.23	0.00213574
ENSBTAG00000012444	ADAM12	ADAM metallopeptidase domain 12 [Source:VGNC Symbol;Acc:VGNC:25605]	412.713	6.58197e-05
ENSBTAG00000004148	SLPI		374.724	0.000777129
ENSBTAG00000011010	PRND	prion like protein doppel [Source:VGNC Symbol;Acc:VGNC:33355]	297.941	0.00113109
ENSBTAG00000019716	IL-8	C-X-C motif chemokine ligand 8 [Source:VGNC Symbol;Acc:VGNC:27853]	254.166	0.00119422
ENSBTAG00000004129	CCL11	chemokine (C-C motif) ligand 11 [Source:NCBI gene (formerly Entrezgene);Acc:404072]	223.035	0.00298147
ENSBTAG00000050733	ATP6AP1L		219.543	0.000460288
ENSBTAG00000009812	CXCL5	chemokine (C-X-C motif) ligand 5 [Source:NCBI gene (formerly Entrezgene);Acc:281735]	214.018	0.000150065
ENSBTAG00000027513	CXCL2	chemokine (C-X-C motif) ligand 2 [Source:NCBI gene (formerly Entrezgene);Acc:281214]	194.682	0.000391108
ENSBTAG00000018520	SCN1A	sodium voltage-gated channel alpha subunit 1 [Source:VGNC Symbol;Acc:VGNC:34345]	189.845	8.13488e-05
ENSBTAG00000008074	C1QTNF6	C1q and TNF related 6 [Source:VGNC Symbol;Acc:VGNC:26626]	161.11	0.000172271
ENSBTAG00000014921	IL6	interleukin 6 [Source:VGNC Symbol;Acc:VGNC:30166]	156.999	0.00132106
ENSBTAG00000054278	M-SAA3.2		156.15	0.000873472
ENSBTAG00000017593	TREM1	triggering receptor expressed on myeloid cells 1 [Source:VGNC Symbol;Acc:VGNC:36298]	152.775	0.00191616
ENSBTAG00000016163	OSM	oncostatin M [Source:VGNC Symbol;Acc:VGNC:32474]	151.5	0.0144144
ENSBTAG00000049589	SAA3		148.055	0.000374724
ENSBTAG00000004775	GRIA2	glutamate ionotropic receptor AMPA type subunit 2 [Source:VGNC Symbol;Acc:VGNC:29639]	140.43	0.000696297
ENSBTAG00000015505	FADS2	fatty acid desaturase 2 [Source:VGNC Symbol;Acc:VGNC:28702]	140.131	0.000222264
ENSBTAG00000022395	LOC104968478		139.321	0.000328317
ENSBTAG00000016158	ACAN	aggrecan [Source:VGNC Symbol;Acc:VGNC:25525]	132.863	0.0154353
ENSBTAG00000019428	CCR1		124.924	0.000143846
ENSBTAG00000002739	PDE1C	phosphodiesterase 1C [Source:VGNC Symbol;Acc:VGNC:32673]	123.53	4.31402e-05
ENSBTAG00000017411	AK5	adenylate kinase 5 [Source:VGNC Symbol;Acc:VGNC:25774]	122.086	0.000154041
ENSBTAG00000006894	NOS2	nitric oxide synthase 2 [Source:VGNC Symbol;Acc:VGNC:32173]	114.195	0.00957123
ENSBTAG00000020676	MMP9	matrix metallopeptidase 9 [Source:VGNC Symbol;Acc:VGNC:31531]	113.573	0.000460288
ENSBTAG00000027020	COL5A2	collagen type V alpha 2 chain [Source:VGNC Symbol;Acc:VGNC:27568]	107.397	0.000198249
ENSBTAG00000031814	SDS	serine dehydratase [Source:VGNC Symbol;Acc:VGNC:34399]	107.146	0.001323
ENSBTAG00000048029	MMP1	matrix metallopeptidase 1 (interstitial collagenase) [Source:NCBI gene (formerly Entrezgene);Acc:281308]	105.946	0.00288547
ENSBTAG00000003938	FNDC1	fibronectin type III domain containing 1 [Source:VGNC Symbol;Acc:VGNC:58376]	105.623	1.33682e-05
ENSBTAG00000018989	GRM3	glutamate metabotropic receptor 3 [Source:VGNC Symbol;Acc:VGNC:29660]	105.297	0.000176724
ENSBTAG00000052055	PRSS35	serine protease 35 [Source:VGNC Symbol;Acc:VGNC:33418]	101.312	0.000643533
ENSBTAG00000000707	CCN4	cellular communication network factor 4 [Source:VGNC Symbol;Acc:VGNC:36944]	92.8923	1.81065e-05
ENSBTAG00000001562	NFE2	nuclear factor, erythroid 2 [Source:VGNC Symbol;Acc:VGNC:32034]	91.9688	0.000592878
ENSBTAG00000026753	CXCR1	chemokine (C-X-C motif) receptor 1 [Source:NCBI gene (formerly Entrezgene);Acc:281863]	89.762	0.000500587
ENSBTAG00000020580	TCN1	transcobalamin 1 [Source:VGNC Symbol;Acc:VGNC:35698]	87.8767	0.000748853
ENSBTAG00000002150	IL17	interleukin 17A [Source:VGNC Symbol;Acc:VGNC:30117]	85.7316	0.00711769
ENSBTAG00000008097	WNT2	Wnt family member 2 [Source:VGNC Symbol;Acc:VGNC:36957]	84.1002	0.00205569
ENSBTAG00000021057	TMEM190	transmembrane protein 190 [Source:VGNC Symbol;Acc:VGNC:36016]	83.4916	0.000279762
ENSBTAG00000014555	CASS4	Cas scaffold protein family member 4 [Source:VGNC Symbol;Acc:VGNC:26789]	82.9997	0.002481
ENSBTAG00000011854	SLC38A5	solute carrier family 38 member 5 [Source:VGNC Symbol;Acc:VGNC:34852]	81.9616	0.00192351
ENSBTAG00000048842			81.7616	0.0026014
ENSBTAG00000037768	MMP3	matrix metallopeptidase 3 [Source:NCBI gene (formerly Entrezgene);Acc:281309]	80.3424	0.00100951
ENSBTAG00000053542	MMP12	matrix metallopeptidase 12 [Source:VGNC Symbol;Acc:VGNC:106824]	72.4553	0.000323641
ENSBTAG00000010345	XPNPEP2	X-prolyl aminopeptidase 2 [Source:VGNC Symbol;Acc:VGNC:36995]	71.5515	0.000800543
ENSBTAG00000053401			69.4678	0.000763057
ENSBTAG00000020869	DDC	dopa decarboxylase [Source:VGNC Symbol;Acc:VGNC:55748]	68.4305	0.000173012
ENSBTAG00000054162	HOXB8	homeobox B8 [Source:VGNC Symbol;Acc:VGNC:106771]	63.9511	5.60702e-05
ENSBTAG00000004261	SPON2	spondin 2 [Source:VGNC Symbol;Acc:VGNC:35228]	62.728	0.000904334
ENSBTAG00000038737	P2RY6	pyrimidinergic receptor P2Y6 [Source:VGNC Symbol;Acc:VGNC:32530]	61.8827	0.00119463
ENSBTAG00000013210	ADAMTS4	ADAM metallopeptidase with thrombospondin type 1 motif 4 [Source:VGNC Symbol;Acc:VGNC:25627]	60.7458	3.43229e-06
ENSBTAG00000009051	MMP19	matrix metallopeptidase 19 [Source:VGNC Symbol;Acc:VGNC:31523]	59.5139	2.41643e-05
ENSBTAG00000013422	GABRB3	gamma-aminobutyric acid type A receptor subunit beta3 [Source:VGNC Symbol;Acc:VGNC:29197]	59.3966	0.00106926
ENSBTAG00000037558		chemokine (C-X-C motif) ligand 1 (melanoma growth stimulating activity, alpha) [Source:NCBI gene (formerly Entrezgene);Acc:281212]	58.9483	0.000486953
ENSBTAG00000051540	FNDC5	fibronectin type III domain containing 5 [Source:VGNC Symbol;Acc:VGNC:56109]	58.6253	0.00116247
ENSBTAG00000015059	MMP13	matrix metallopeptidase 13 [Source:VGNC Symbol;Acc:VGNC:31518]	57.0919	0.000593553
ENSBTAG00000021217	COL11A1	collagen type XI alpha 1 chain [Source:VGNC Symbol;Acc:VGNC:50080]	55.1102	0.00142158
ENSBTAG00000003832	MFAP2	microfibril associated protein 2 [Source:VGNC Symbol;Acc:VGNC:31422]	52.6607	0.000160859
ENSBTAG00000013371	RUBCNL	rubicon like autophagy enhancer [Source:VGNC Symbol;Acc:VGNC:34213]	51.9085	0.000192554
ENSBTAG00000020159	NKAIN1	sodium/potassium transporting ATPase interacting 1 [Source:VGNC Symbol;Acc:VGNC:32091]	49.0055	0.000346101
ENSBTAG00000015902	PTGFR	prostaglandin F receptor [Source:VGNC Symbol;Acc:VGNC:50251]	48.203	0.00159338
ENSBTAG00000031849	TMEM119	transmembrane protein 119 [Source:VGNC Symbol;Acc:VGNC:35955]	47.8964	2.49805e-05
ENSBTAG00000024379	LRRC17	leucine rich repeat containing 17 [Source:VGNC Symbol;Acc:VGNC:52798]	46.0611	0.00511965
ENSBTAG00000004720	SULF1	sulfatase 1 [Source:VGNC Symbol;Acc:VGNC:53880]	44.2576	0.000125181
ENSBTAG00000019375	SCARF2	scavenger receptor class F member 2 [Source:VGNC Symbol;Acc:VGNC:34327]	43.3425	0.000460288
ENSBTAG00000018165	RIPOR2	RHO family interacting cell polarization regulator 2 [Source:VGNC Symbol;Acc:VGNC:54232]	43.3031	0.00357464
ENSBTAG00000006735	STAC	SH3 and cysteine rich domain [Source:VGNC Symbol;Acc:VGNC:35350]	42.7477	4.50973e-05
ENSBTAG00000014554	SNAI1	snail family transcriptional repressor 1 [Source:VGNC Symbol;Acc:VGNC:35047]	42.5179	6.5637e-07
ENSBTAG00000034147	OLFML2B	olfactomedin like 2B [Source:VGNC Symbol;Acc:VGNC:32423]	42.4492	1.41849e-05
ENSBTAG00000012837	COL6A6	collagen type VI alpha 6 chain [Source:VGNC Symbol;Acc:VGNC:56214]	42.3627	0.00922182
ENSBTAG00000002062	TRPA1	transient receptor potential cation channel subfamily A member 1 [Source:VGNC Symbol;Acc:VGNC:36380]	42.3463	0.00566721
ENSBTAG00000027516	APLNR	apelin receptor [Source:VGNC Symbol;Acc:VGNC:26018]	42.0077	3.14042e-05
ENSBTAG00000032591	CTHRC1	collagen triple helix repeat containing 1 [Source:VGNC Symbol;Acc:VGNC:27796]	41.8223	1.18254e-05
ENSBTAG00000018810	THBS2	thrombospondin 2 [Source:VGNC Symbol;Acc:VGNC:35829]	40.8307	7.02232e-05
ENSBTAG00000015818	LOC112441463		40.1396	0.00604827
ENSBTAG00000013125	PLAUR	plasminogen activator, urokinase receptor [Source:VGNC Symbol;Acc:VGNC:32976]	40.1337	3.10448e-05
ENSBTAG00000012909	CRABP1	cellular retinoic acid binding protein 1 [Source:VGNC Symbol;Acc:VGNC:27685]	40.109	0.000391999
ENSBTAG00000016835	IL17F	interleukin 17F [Source:VGNC Symbol;Acc:VGNC:30121]	39.5835	0.0128733
ENSBTAG00000004547	OLR1	oxidized low density lipoprotein receptor 1 [Source:VGNC Symbol;Acc:VGNC:32427]	39.5225	0.000137949
ENSBTAG00000027080	SLC8A3	solute carrier family 8 member A3 [Source:VGNC Symbol;Acc:VGNC:34937]	39.0105	0.00474215
ENSBTAG00000052516	CDA	cytidine deaminase [Source:VGNC Symbol;Acc:VGNC:27055]	38.717	0.000172271
ENSBTAG00000012073	VOPP1	VOPP1 WW domain binding protein [Source:VGNC Symbol;Acc:VGNC:49588]	38.391	4.03917e-05
ENSBTAG00000015936	BRINP1	BMP/retinoic acid inducible neural specific 1 [Source:VGNC Symbol;Acc:VGNC:26567]	37.9831	0.000196155
ENSBTAG00000012351	ARNT2	aryl hydrocarbon receptor nuclear translocator 2 [Source:NCBI gene (formerly Entrezgene);Acc:533445]	37.8408	0.000810569
ENSBTAG00000011458	CPXM1	carboxypeptidase X, M14 family member 1 [Source:VGNC Symbol;Acc:VGNC:27681]	37.6237	7.50836e-05
ENSBTAG00000013472	COL1A2	collagen type I alpha 2 chain [Source:VGNC Symbol;Acc:VGNC:27561]	37.0318	7.10228e-05
ENSBTAG00000017376	GALNT5	polypeptide N-acetylgalactosaminyltransferase 5 [Source:VGNC Symbol;Acc:VGNC:29233]	36.1579	0.000339826
ENSBTAG00000017071	C1QTNF3		35.7356	0.000648125
ENSBTAG00000011171	PIEZO2	piezo type mechanosensitive ion channel component 2 [Source:VGNC Symbol;Acc:VGNC:32865]	35.6027	0.000781239
ENSBTAG00000004716	RETN	resistin [Source:VGNC Symbol;Acc:VGNC:33877]	35.485	0.00488125
ENSBTAG00000004043	LOC407171		35.4709	0.000920595
ENSBTAG00000020755	SELP	selectin P [Source:VGNC Symbol;Acc:VGNC:34424]	34.7766	0.00018129
ENSBTAG00000033268	ZFHX4	zinc finger homeobox 4 [Source:VGNC Symbol;Acc:VGNC:37158]	34.6558	0.00037494
ENSBTAG00000050877			34.4003	0.00414396
ENSBTAG00000012866	THBS4	thrombospondin 4 [Source:VGNC Symbol;Acc:VGNC:35831]	34.1667	0.00128223
ENSBTAG00000019960	TM4SF18	transmembrane 4 L six family member 18 [Source:VGNC Symbol;Acc:VGNC:35904]	34.1414	7.33244e-06
ENSBTAG00000017223	MEST	mesoderm specific transcript [Source:VGNC Symbol;Acc:VGNC:31393]	33.5279	0.000363755
ENSBTAG00000013825	BCAT1	branched chain amino acid transaminase 1 [Source:VGNC Symbol;Acc:VGNC:26439]	33.2721	0.00213707
ENSBTAG00000002075	MME	membrane metalloendopeptidase [Source:VGNC Symbol;Acc:VGNC:31514]	33.0849	9.17942e-05
ENSBTAG00000018563	SFRP2	secreted frizzled related protein 2 [Source:VGNC Symbol;Acc:VGNC:34521]	32.6575	0.000341415
ENSBTAG00000011515	SELL	selectin L [Source:NCBI gene (formerly Entrezgene);Acc:281485]	31.7565	0.00108953
ENSBTAG00000051981	LOC104973826		31.4767	0.000349767
ENSBTAG00000014113	CCL8	chemokine (C-C motif) ligand 8 [Source:NCBI gene (formerly Entrezgene);Acc:281044]	31.4216	0.000544439
ENSBTAG00000014738	HOXA11	homeobox A11 [Source:VGNC Symbol;Acc:VGNC:29909]	30.5565	0.000719144
ENSBTAG00000013334	CSF3R	colony stimulating factor 3 receptor [Source:VGNC Symbol;Acc:VGNC:27758]	30.3781	0.000572985
ENSBTAG00000009150	SPON1	spondin 1 [Source:VGNC Symbol;Acc:VGNC:35227]	30.3013	2.48666e-05
ENSBTAG00000049919	TFPI	tissue factor pathway inhibitor [Source:VGNC Symbol;Acc:VGNC:106975]	30.2563	0.000345112
ENSBTAG00000050772			30.1903	0.000399921
ENSBTAG00000047998	COL5A1	collagen type V alpha 1 chain [Source:VGNC Symbol;Acc:VGNC:58369]	30.0047	5.45198e-05
ENSBTAG00000021462	CSF3	colony stimulating factor 3 [Source:VGNC Symbol;Acc:VGNC:27757]	29.9723	0.00760116
ENSBTAG00000013662	COL8A1	collagen type VIII alpha 1 chain [Source:VGNC Symbol;Acc:VGNC:27574]	29.8111	0.000193842
ENSBTAG00000004270	FCER2	Fc fragment of IgE receptor II [Source:VGNC Symbol;Acc:VGNC:28932]	29.6433	0.000306095
ENSBTAG00000011454	FKBP10	FKBP prolyl isomerase 10 [Source:VGNC Symbol;Acc:VGNC:29017]	29.5514	7.72437e-06
ENSBTAG00000002702	TSPAN32	tetraspanin 32 [Source:VGNC Symbol;Acc:VGNC:54507]	29.3339	0.00570207
ENSBTAG00000007331	PLOD2	procollagen-lysine,2-oxoglutarate 5-dioxygenase 2 [Source:VGNC Symbol;Acc:VGNC:33040]	28.8139	0.000250651
ENSBTAG00000006214	LOXL2	lysyl oxidase like 2 [Source:VGNC Symbol;Acc:VGNC:30953]	28.3981	1.26233e-05
ENSBTAG00000032092	CDH11	cadherin 11 [Source:VGNC Symbol;Acc:VGNC:27092]	28.1541	4.02776e-05
ENSBTAG00000015794	NES	nestin [Source:VGNC Symbol;Acc:VGNC:32009]	28.0594	5.9677e-05
ENSBTAG00000020699	TSPAN11	tetraspanin 11 [Source:VGNC Symbol;Acc:VGNC:36426]	27.8101	0.000164962
ENSBTAG00000011447	FAM171A2	family with sequence similarity 171 member A2 [Source:VGNC Symbol;Acc:VGNC:28757]	27.2901	0.000188023
ENSBTAG00000050726	CD300H	CD300H molecule [Source:VGNC Symbol;Acc:VGNC:108045]	27.1387	0.00144197
ENSBTAG00000030190	COL6A3	collagen type VI alpha 3 chain [Source:VGNC Symbol;Acc:VGNC:27572]	27.1008	0.000204638
ENSBTAG00000011327	OLFML3	olfactomedin like 3 [Source:VGNC Symbol;Acc:VGNC:32424]	27.074	1.99772e-05
ENSBTAG00000011824	OGN	osteoglycin [Source:VGNC Symbol;Acc:VGNC:32414]	26.6553	0.0221785
ENSBTAG00000031750	PLAC8B	placenta specific 8 B [Source:VGNC Symbol;Acc:VGNC:56782]	26.5339	0.00173696
ENSBTAG00000021190	CDH2	cadherin 2 [Source:VGNC Symbol;Acc:VGNC:27098]	26.4289	0.000585843
ENSBTAG00000001864	NR4A3	nuclear receptor subfamily 4 group A member 3 [Source:VGNC Symbol;Acc:VGNC:32247]	25.7471	0.000971138
ENSBTAG00000019807	COL27A1	collagen type XXVII alpha 1 chain [Source:VGNC Symbol;Acc:VGNC:56941]	25.7119	2.70475e-05
ENSBTAG00000019892	HAS2	hyaluronan synthase 2 [Source:VGNC Symbol;Acc:VGNC:29755]	25.272	3.10448e-05
ENSBTAG00000021466	COL3A1	collagen type III alpha 1 chain [Source:VGNC Symbol;Acc:VGNC:27565]	25.2344	4.95e-05
ENSBTAG00000008062	DMRT2	doublesex and mab-3 related transcription factor 2 [Source:VGNC Symbol;Acc:VGNC:28111]	24.9721	0.000260252
ENSBTAG00000046744	PALM3	paralemmin 3 [Source:VGNC Symbol;Acc:VGNC:32559]	24.7301	0.000201034
ENSBTAG00000039993	CD1D		24.642	0.000128233
ENSBTAG00000020056	COL12A1	collagen type XII alpha 1 chain [Source:VGNC Symbol;Acc:VGNC:52756]	24.6184	0.000141309
ENSBTAG00000004305	RGS16	regulator of G protein signaling 16 [Source:VGNC Symbol;Acc:VGNC:33915]	24.5479	0.000101167
ENSBTAG00000009277	RGS17	regulator of G protein signaling 17 [Source:VGNC Symbol;Acc:VGNC:33916]	24.488	0.000701865
ENSBTAG00000014051	ANGPT1	angiopoietin 1 [Source:VGNC Symbol;Acc:VGNC:53848]	24.3641	0.000101387
ENSBTAG00000012558	ADAMTS12	ADAM metallopeptidase with thrombospondin type 1 motif 12 [Source:VGNC Symbol;Acc:VGNC:25616]	24.0459	0.000186759
ENSBTAG00000039688	RFLNA	refilin A [Source:VGNC Symbol;Acc:VGNC:56990]	24.0175	0.000172271
ENSBTAG00000014889	DCBLD2	discoidin, CUB and LCCL domain containing 2 [Source:VGNC Symbol;Acc:VGNC:27909]	23.7099	1.68975e-05
ENSBTAG00000025210	COL4A2	collagen type IV alpha 2 chain [Source:VGNC Symbol;Acc:VGNC:50082]	23.5586	0.000935698
ENSBTAG00000016963	ADAMTS6	ADAM metallopeptidase with thrombospondin type 1 motif 6 [Source:VGNC Symbol;Acc:VGNC:25628]	22.9214	0.00052006
ENSBTAG00000015017	GAL3ST4	galactose-3-O-sulfotransferase 4 [Source:VGNC Symbol;Acc:VGNC:29216]	22.6658	0.000904334
ENSBTAG00000009658	PLEK	pleckstrin [Source:VGNC Symbol;Acc:VGNC:33001]	22.4973	0.00161576
ENSBTAG00000055140	CLEC2B		22.3399	0.00410069
ENSBTAG00000018869	IGSF6	immunoglobulin superfamily member 6 [Source:VGNC Symbol;Acc:VGNC:30095]	22.0779	0.00212722
ENSBTAG00000012462	MAP1LC3C	microtubule associated protein 1 light chain 3 gamma [Source:VGNC Symbol;Acc:VGNC:31180]	21.9381	0.0109509
ENSBTAG00000021799	RCN3	reticulocalbin 3 [Source:VGNC Symbol;Acc:VGNC:33833]	21.7458	0.000172271
ENSBTAG00000018281	GPX7	glutathione peroxidase 7 [Source:VGNC Symbol;Acc:VGNC:29621]	21.5163	0.000177628
ENSBTAG00000048077	MAGED4B	melanoma antigen family D, 4B [Source:NCBI gene (formerly Entrezgene);Acc:100125231]	21.4024	0.000110257
ENSBTAG00000050392	FAM171B	family with sequence similarity 171 member B [Source:VGNC Symbol;Acc:VGNC:28758]	21.0845	6.77626e-05
ENSBTAG00000019267	MMP2	matrix metallopeptidase 2 [Source:VGNC Symbol;Acc:VGNC:31524]	21.0833	0.000174814
ENSBTAG00000007596	GEM	GTP binding protein overexpressed in skeletal muscle [Source:VGNC Symbol;Acc:VGNC:29315]	20.936	2.31056e-07
ENSBTAG00000016881	ANPEP	alanyl aminopeptidase, membrane [Source:VGNC Symbol;Acc:VGNC:25960]	20.8426	5.55016e-05
ENSBTAG00000011847	ASPN	asporin [Source:VGNC Symbol;Acc:VGNC:26222]	20.787	0.000221867
ENSBTAG00000010991	TTR	transthyretin [Source:VGNC Symbol;Acc:VGNC:36499]	20.7067	0.000940382
ENSBTAG00000014162	ACKR2	atypical chemokine receptor 2 [Source:VGNC Symbol;Acc:VGNC:25540]	20.687	0.000425821
ENSBTAG00000000575	TNC	tenascin C [Source:VGNC Symbol;Acc:VGNC:36152]	20.571	1.99772e-05
ENSBTAG00000001019	GDF10	growth differentiation factor 10 [Source:VGNC Symbol;Acc:VGNC:29299]	20.567	0.000790733
ENSBTAG00000000720	CTSL	cathepsin L [Source:NCBI gene (formerly Entrezgene);Acc:515200]	20.4475	0.000374953
ENSBTAG00000000812	CD300A	CD300a molecule [Source:NCBI gene (formerly Entrezgene);Acc:516915]	20.267	0.000334398
ENSBTAG00000014465	SERPINE1	serpin family E member 1 [Source:VGNC Symbol;Acc:VGNC:34476]	20.2548	7.74103e-05
ENSBTAG00000048143	TCEAL9	transcription elongation factor A like 9 [Source:VGNC Symbol;Acc:VGNC:35684]	20.0403	9.32161e-05
ENSBTAG00000004570	PRRX1	paired related homeobox 1 [Source:VGNC Symbol;Acc:VGNC:33412]	19.5325	1.18254e-05
ENSBTAG00000002878	CHRD	chordin [Source:VGNC Symbol;Acc:VGNC:27316]	19.4201	0.000699902
ENSBTAG00000048508	INHBA	inhibin subunit beta A [Source:VGNC Symbol;Acc:VGNC:30200]	19.4104	1.73628e-05
ENSBTAG00000027684	FOLR2	folate receptor beta [Source:HGNC Symbol;Acc:HGNC:3793]	19.3555	0.000302207
ENSBTAG00000033197	EPDR1	ependymin related 1 [Source:VGNC Symbol;Acc:VGNC:28530]	19.3224	8.3875e-05
ENSBTAG00000011543	PDCD1	programmed cell death 1 [Source:VGNC Symbol;Acc:VGNC:32657]	19.3102	0.00053835
ENSBTAG00000012247	MXRA8	matrix remodeling associated 8 [Source:VGNC Symbol;Acc:VGNC:50222]	19.275	0.000391311
ENSBTAG00000021151	MYH10	myosin heavy chain 10 [Source:VGNC Symbol;Acc:VGNC:31794]	19.2326	8.68357e-05
ENSBTAG00000049122	COL6A5		19.2154	0.00518327
ENSBTAG00000044033	EDIL3	EGF like repeats and discoidin domains 3 [Source:VGNC Symbol;Acc:VGNC:28326]	19.0569	0.000646343
ENSBTAG00000019948	AFAP1L1	actin filament associated protein 1 like 1 [Source:VGNC Symbol;Acc:VGNC:25707]	18.9726	0.000148725
ENSBTAG00000002135	CD69	CD69 molecule [Source:VGNC Symbol;Acc:VGNC:27043]	18.963	0.0026664
ENSBTAG00000016208	TGM2	transglutaminase 2 [Source:VGNC Symbol;Acc:VGNC:35810]	18.9408	2.64157e-05
ENSBTAG00000013103	COL1A1	collagen type I alpha 1 chain [Source:VGNC Symbol;Acc:VGNC:27560]	18.937	5.37695e-05
ENSBTAG00000048135			18.742	0.0178884
ENSBTAG00000048565	BASP1	brain abundant membrane attached signal protein 1 [Source:VGNC Symbol;Acc:VGNC:106649]	18.7318	0.000146602
ENSBTAG00000050986	PXDN	peroxidasin [Source:VGNC Symbol;Acc:VGNC:106885]	18.5928	7.72437e-06
ENSBTAG00000052904	MEX3B	mex-3 RNA binding family member B [Source:VGNC Symbol;Acc:VGNC:54452]	18.4971	3.51726e-05
ENSBTAG00000008300	FN1	fibronectin 1 [Source:VGNC Symbol;Acc:VGNC:29056]	18.3396	5.8447e-05
ENSBTAG00000001219			18.2482	0.0177835
ENSBTAG00000020481	GXYLT2	glucoside xylosyltransferase 2 [Source:VGNC Symbol;Acc:VGNC:29727]	18.2277	0.0142828
ENSBTAG00000000057	THBS3	thrombospondin 3 [Source:VGNC Symbol;Acc:VGNC:35830]	18.2003	0.000394146
ENSBTAG00000004556	SLC2A3	solute carrier family 2 member 3 [Source:NCBI gene (formerly Entrezgene);Acc:282358]	18.1517	0.00234407
ENSBTAG00000007901	ADGRE1	adhesion G protein-coupled receptor E1 [Source:HGNC Symbol;Acc:HGNC:3336]	18.1403	0.0385375
ENSBTAG00000020528	PCOLCE	procollagen C-endopeptidase enhancer [Source:VGNC Symbol;Acc:VGNC:32642]	18.0767	0.000169021
ENSBTAG00000005092	ROR2	receptor tyrosine kinase like orphan receptor 2 [Source:VGNC Symbol;Acc:VGNC:34087]	18.0311	0.000356163
ENSBTAG00000004499	RGS3	regulator of G protein signaling 3 [Source:VGNC Symbol;Acc:VGNC:33922]	17.9828	5.14434e-05
ENSBTAG00000001273	NLRP3	NLR family pyrin domain containing 3 [Source:VGNC Symbol;Acc:VGNC:32117]	17.9431	0.00419159
ENSBTAG00000016944	ADORA2A	adenosine A2a receptor [Source:VGNC Symbol;Acc:VGNC:25687]	17.7634	0.00175198
ENSBTAG00000005596	IGFBP2	insulin like growth factor binding protein 2 [Source:VGNC Symbol;Acc:VGNC:30084]	17.1782	0.000837624
ENSBTAG00000021457	EFEMP2	EGF containing fibulin extracellular matrix protein 2 [Source:VGNC Symbol;Acc:VGNC:28349]	17.1558	4.31402e-05
ENSBTAG00000005525	LHX6	LIM homeobox 6 [Source:VGNC Symbol;Acc:VGNC:30876]	17.0772	7.00775e-05
ENSBTAG00000014237	CYTH4	cytohesin 4 [Source:VGNC Symbol;Acc:VGNC:49055]	17.064	0.000826886
ENSBTAG00000025903	GLDC	glycine decarboxylase [Source:VGNC Symbol;Acc:VGNC:29395]	17.0496	0.00022566
ENSBTAG00000023832	ADAM8	ADAM metallopeptidase domain 8 [Source:VGNC Symbol;Acc:VGNC:25612]	17.0068	0.000616238
ENSBTAG00000005250	BGN	biglycan [Source:VGNC Symbol;Acc:VGNC:26481]	16.8709	1.44936e-05
ENSBTAG00000006143	CREB3L1	cAMP responsive element binding protein 3 like 1 [Source:VGNC Symbol;Acc:VGNC:27694]	16.7841	0.000552308
ENSBTAG00000004272	ISG12		16.7418	0.00317154
ENSBTAG00000005182	BOLA-A	major histocompatibility complex, class I, A [Source:NCBI gene (formerly Entrezgene);Acc:782684]	16.6081	0.0128733
ENSBTAG00000025250	CCL3	chemokine (C-C motif) ligand 3 [Source:NCBI gene (formerly Entrezgene);Acc:282170]	16.4372	0.0203826
ENSBTAG00000005556	CYGB	cytoglobin [Source:VGNC Symbol;Acc:VGNC:50268]	16.3879	0.000283064
ENSBTAG00000012004	TGFB3	transforming growth factor beta 3 [Source:VGNC Symbol;Acc:VGNC:35803]	16.3524	0.000172271
ENSBTAG00000015307	FBN2	fibrillin 2 [Source:VGNC Symbol;Acc:VGNC:52231]	16.3098	0.0151238
ENSBTAG00000048155	FCN1	ficolin 1 [Source:NCBI gene (formerly Entrezgene);Acc:497016]	16.1839	0.0031678
ENSBTAG00000011343	XAF1	XIAP associated factor 1 [Source:VGNC Symbol;Acc:VGNC:36982]	16.0265	0.00091661
ENSBTAG00000014665	ADAMTS2	ADAM metallopeptidase with thrombospondin type 1 motif 2 [Source:VGNC Symbol;Acc:VGNC:25624]	15.9305	0.000121263
ENSBTAG00000013498	HTR2A	5-hydroxytryptamine receptor 2A [Source:VGNC Symbol;Acc:VGNC:29996]	15.8575	0.000982936
ENSBTAG00000025782	TNFSF8	TNF superfamily member 8 [Source:VGNC Symbol;Acc:VGNC:36177]	15.8209	0.00167321
ENSBTAG00000009513	TGFBI	transforming growth factor beta induced [Source:VGNC Symbol;Acc:VGNC:52886]	15.8136	0.000363755
ENSBTAG00000005078	UCHL1	ubiquitin C-terminal hydrolase L1 [Source:VGNC Symbol;Acc:VGNC:36631]	15.8055	0.00144473
ENSBTAG00000054287	C1QTNF2	C1q and TNF related 2 [Source:VGNC Symbol;Acc:VGNC:26624]	15.7658	0.00755244
ENSBTAG00000012849	COL4A1	collagen type IV alpha 1 chain [Source:VGNC Symbol;Acc:VGNC:50081]	15.7532	1.21045e-06
ENSBTAG00000001745	LUM	lumican [Source:VGNC Symbol;Acc:VGNC:31081]	15.6041	6.13411e-05
ENSBTAG00000004280	SRPX	sushi repeat containing protein X-linked [Source:VGNC Symbol;Acc:VGNC:50570]	15.5883	1.2592e-05
ENSBTAG00000052987	LOC112445144		15.5472	6.53198e-05
ENSBTAG00000016357	VNN2	vanin 2 [Source:VGNC Symbol;Acc:VGNC:36808]	15.4261	0.00146761
ENSBTAG00000014737	VEGFC	vascular endothelial growth factor C [Source:VGNC Symbol;Acc:VGNC:36785]	15.3758	3.70874e-05
ENSBTAG00000014278	TBX2	T-box transcription factor 2 [Source:VGNC Symbol;Acc:VGNC:35666]	15.2839	0.000920595
ENSBTAG00000005710	NCAM1	neural cell adhesion molecule 1 [Source:VGNC Symbol;Acc:VGNC:31898]	15.1582	0.0118913
ENSBTAG00000001097	FKBP7	FKBP prolyl isomerase 7 [Source:VGNC Symbol;Acc:VGNC:29026]	15.1367	0.000121263
ENSBTAG00000003176	JAM3	junctional adhesion molecule 3 [Source:VGNC Symbol;Acc:VGNC:50018]	15.0913	3.70874e-05
ENSBTAG00000019708	ACSL6	acyl-CoA synthetase long chain family member 6 [Source:VGNC Symbol;Acc:VGNC:55153]	15.0817	0.000722419
ENSBTAG00000009835	CACNA1G	calcium voltage-gated channel subunit alpha1 G [Source:VGNC Symbol;Acc:VGNC:26677]	15.0317	0.00087268
ENSBTAG00000026080	LAIR1		15.0294	0.00585795
ENSBTAG00000016826	GPR176	G protein-coupled receptor 176 [Source:VGNC Symbol;Acc:VGNC:29572]	14.9871	0.000651995
ENSBTAG00000021960	GPX8	glutathione peroxidase 8 (putative) [Source:NCBI gene (formerly Entrezgene);Acc:511575]	14.9593	0.000127155
ENSBTAG00000022294	FADS1	fatty acid desaturase 1 [Source:VGNC Symbol;Acc:VGNC:28701]	14.9137	0.000304213
ENSBTAG00000012514	PODN	podocan [Source:VGNC Symbol;Acc:VGNC:33101]	14.8069	0.00282644
ENSBTAG00000008101	PCSK5	proprotein convertase subtilisin/kexin type 5 [Source:VGNC Symbol;Acc:VGNC:56979]	14.8038	0.000685044
ENSBTAG00000017664	HGF	hepatocyte growth factor [Source:VGNC Symbol;Acc:VGNC:29834]	14.6936	0.000270243
ENSBTAG00000018161	TBX18	T-box transcription factor 18 [Source:VGNC Symbol;Acc:VGNC:53810]	14.6753	3.22476e-05
ENSBTAG00000006579	P4HA3	prolyl 4-hydroxylase subunit alpha 3 [Source:VGNC Symbol;Acc:VGNC:32537]	14.3744	0.0070939
ENSBTAG00000007374	LHFPL2	LHFPL tetraspan subfamily member 2 [Source:VGNC Symbol;Acc:VGNC:30865]	14.2752	1.2592e-05
ENSBTAG00000051768			14.2205	0.000761193
ENSBTAG00000009873	NRN1	neuritin 1 [Source:VGNC Symbol;Acc:VGNC:32265]	14.0533	6.81052e-05
ENSBTAG00000007932	HCK	HCK proto-onco, Src family tyrosine kinase [Source:VGNC Symbol;Acc:VGNC:29774]	14.0336	0.000378879
ENSBTAG00000018784	CTSZ	cathepsin Z [Source:VGNC Symbol;Acc:VGNC:27820]	14.0078	9.97491e-05
ENSBTAG00000046548	ST6GALNAC4	ST6 N-acetylgalactosaminide alpha-2,6-sialyltransferase 4 [Source:VGNC Symbol;Acc:VGNC:58614]	14.0023	9.0819e-06
ENSBTAG00000008428	UPP1	uridine phosphorylase 1 [Source:VGNC Symbol;Acc:VGNC:36688]	13.9757	0.000240483
ENSBTAG00000050510	LOC112442215		13.9684	0.0140358
ENSBTAG00000020872	C5AR1	complement C5a receptor 1 [Source:VGNC Symbol;Acc:VGNC:26641]	13.9236	0.000657894
ENSBTAG00000019733	ADGRL4	adhesion G protein-coupled receptor L4 [Source:VGNC Symbol;Acc:VGNC:25672]	13.9103	0.000646343
ENSBTAG00000001824	SLC2A6	solute carrier family 2 member 6 [Source:VGNC Symbol;Acc:VGNC:34802]	13.8618	0.00073469
ENSBTAG00000054978			13.7844	2.50145e-05
ENSBTAG00000007173	PDGFRA	platelet derived growth factor receptor alpha [Source:VGNC Symbol;Acc:VGNC:32692]	13.7615	3.06573e-05
ENSBTAG00000001321	IL1B	interleukin 1 beta [Source:VGNC Symbol;Acc:VGNC:52787]	13.6444	0.0030791
ENSBTAG00000011802	COL6A1	collagen type VI alpha 1 chain [Source:VGNC Symbol;Acc:VGNC:27570]	13.6381	0.000433473
ENSBTAG00000010082	COL15A1	collagen type XV alpha 1 chain [Source:VGNC Symbol;Acc:VGNC:27556]	13.6089	1.21574e-05
ENSBTAG00000000095	CD274	CD274 molecule [Source:VGNC Symbol;Acc:VGNC:27019]	13.5931	0.00188024
ENSBTAG00000040390	EBF2	EBF transcription factor 2 [Source:VGNC Symbol;Acc:VGNC:106720]	13.585	8.57295e-05
ENSBTAG00000050007			13.5835	0.00360074
ENSBTAG00000003130	CHRNA3	cholinergic receptor nicotinic alpha 3 subunit [Source:VGNC Symbol;Acc:VGNC:27325]	13.5599	0.000131416
ENSBTAG00000000735	BCL2A1	BCL2 related protein A1 [Source:VGNC Symbol;Acc:VGNC:57345]	13.5326	0.00286616
ENSBTAG00000015938	ARAP3	ArfGAP with RhoGAP domain, ankyrin repeat and PH domain 3 [Source:VGNC Symbol;Acc:VGNC:58361]	13.4856	5.41754e-07
ENSBTAG00000004401	UGGT2	UDP-glucose glycoprotein glucosyltransferase 2 [Source:VGNC Symbol;Acc:VGNC:36650]	13.4652	0.00139578
ENSBTAG00000019623	GRID1	glutamate ionotropic receptor delta type subunit 1 [Source:VGNC Symbol;Acc:VGNC:55986]	13.418	0.000255445
ENSBTAG00000008997	ENG	endoglin [Source:VGNC Symbol;Acc:VGNC:102821]	13.3799	3.10448e-05
ENSBTAG00000007444	MAP3K7CL	MAP3K7 C-terminal like [Source:VGNC Symbol;Acc:VGNC:31201]	13.2491	9.84196e-07
ENSBTAG00000005978	PIK3R5	phosphoinositide-3-kinase regulatory subunit 5 [Source:VGNC Symbol;Acc:VGNC:32896]	13.246	0.00328394
ENSBTAG00000014906	VCAN	versican [Source:VGNC Symbol;Acc:VGNC:36778]	13.2081	0.000120695
ENSBTAG00000019060	CLDN11	claudin 11 [Source:VGNC Symbol;Acc:VGNC:53517]	13.2075	0.000766516
ENSBTAG00000048664	CDK14	cyclin dependent kinase 14 [Source:VGNC Symbol;Acc:VGNC:106680]	13.1104	0.000121837
ENSBTAG00000009987	ITGB3	integrin subunit beta 3 [Source:NCBI gene (formerly Entrezgene);Acc:282642]	13.1017	0.000484698
ENSBTAG00000007244	NID1	nidogen 1 [Source:VGNC Symbol;Acc:VGNC:55991]	13.0958	3.49887e-06
ENSBTAG00000012737	GPR65	G protein-coupled receptor 65 [Source:VGNC Symbol;Acc:VGNC:29596]	13.0635	0.000696297
ENSBTAG00000009271	PNMA1	PNMA family member 1 [Source:VGNC Symbol;Acc:VGNC:55133]	13.0521	0.000395035
ENSBTAG00000054481	TMEM92	transmembrane protein 92 [Source:VGNC Symbol;Acc:VGNC:36127]	12.8972	0.00263542
ENSBTAG00000009302	RCAN2	regulator of calcineurin 2 [Source:VGNC Symbol;Acc:VGNC:33821]	12.8963	4.03917e-05
ENSBTAG00000007531	NCF4	neutrophil cytosolic factor 4 [Source:VGNC Symbol;Acc:VGNC:31913]	12.868	0.0020013
ENSBTAG00000014809	ANXA6	annexin A6 [Source:VGNC Symbol;Acc:VGNC:25968]	12.8082	0.000368902
ENSBTAG00000020647	RASL11B	RAS like family 11 member B [Source:VGNC Symbol;Acc:VGNC:33755]	12.7827	0.00069645
ENSBTAG00000004207	CD93	CD93 molecule [Source:VGNC Symbol;Acc:VGNC:52749]	12.6815	4.44195e-07
ENSBTAG00000002936	PRRX2	paired related homeobox 2 [Source:VGNC Symbol;Acc:VGNC:58400]	12.6632	2.06375e-05
ENSBTAG00000010661	DPYSL3	dihydropyrimidinase like 3 [Source:VGNC Symbol;Acc:VGNC:28196]	12.6257	0.000378488
ENSBTAG00000021035	CTSK	cathepsin K [Source:VGNC Symbol;Acc:VGNC:27817]	12.6121	4.43346e-05
ENSBTAG00000018082	QPRT	quinolinate phosphoribosyltransferase [Source:NCBI gene (formerly Entrezgene);Acc:614254]	12.5901	6.24556e-06
ENSBTAG00000006366	NFATC4	nuclear factor of activated T cells 4 [Source:VGNC Symbol;Acc:VGNC:54464]	12.5854	5.51073e-05
ENSBTAG00000001066	PILRA		12.5198	0.00030297
ENSBTAG00000009019	SH3PXD2B	SH3 and PX domains 2B [Source:VGNC Symbol;Acc:VGNC:34578]	12.5063	0.00249149
ENSBTAG00000011338	LOC100125763	neuronal regeneration related protein [Source:HGNC Symbol;Acc:HGNC:16834]	12.4879	0.000433765
ENSBTAG00000050973			12.4035	0.00025723
ENSBTAG00000030593	RFTN1	raftlin, lipid raft linker 1 [Source:HGNC Symbol;Acc:HGNC:30278]	12.3654	9.92082e-05
ENSBTAG00000020736	CD40	CD40 molecule [Source:VGNC Symbol;Acc:VGNC:27033]	12.3628	3.28257e-05
ENSBTAG00000001027	SERPINH1	serpin family H member 1 [Source:VGNC Symbol;Acc:VGNC:34480]	12.3247	1.56468e-05
ENSBTAG00000038795	STARD3NL	STARD3 N-terminal like [Source:VGNC Symbol;Acc:VGNC:35364]	12.3103	0.000500587
ENSBTAG00000037811	CCL2	chemokine (C-C motif) ligand 2 [Source:NCBI gene (formerly Entrezgene);Acc:281043]	12.2585	9.45078e-06
ENSBTAG00000016736	HIGD1B	HIG1 hypoxia inducible domain family member 1B [Source:VGNC Symbol;Acc:VGNC:29851]	12.2495	3.14042e-05
ENSBTAG00000011088	SLC6A6	solute carrier family 6 member 6 [Source:VGNC Symbol;Acc:VGNC:34922]	12.2321	6.63316e-05
ENSBTAG00000012855	LPL	lipoprotein lipase [Source:VGNC Symbol;Acc:VGNC:30969]	12.2149	0.000230711
ENSBTAG00000019627	THY1	Thy-1 cell surface antigen [Source:VGNC Symbol;Acc:VGNC:35856]	12.1783	4.88577e-05
ENSBTAG00000049665	B3GNT9	UDP-GlcNAc:betaGal beta-1,3-N-acetylglucosaminyltransferase 9 [Source:VGNC Symbol;Acc:VGNC:106646]	12.1492	4.50973e-05
ENSBTAG00000015520	SLC11A1	solute carrier family 11 member 1 [Source:VGNC Symbol;Acc:VGNC:34663]	12.1451	0.0015772
ENSBTAG00000013290	DYSF	dysferlin [Source:VGNC Symbol;Acc:VGNC:28282]	12.1347	3.76795e-05
ENSBTAG00000004215	RARRES2	retinoic acid receptor responder 2 [Source:VGNC Symbol;Acc:VGNC:33732]	12.1293	0.0031605
ENSBTAG00000015649	TMEM156	transmembrane protein 156 [Source:VGNC Symbol;Acc:VGNC:35983]	12.08	0.00201577
ENSBTAG00000015749	STEAP1	STEAP family member 1 [Source:NCBI gene (formerly Entrezgene);Acc:515156]	12.0484	0.000253276
ENSBTAG00000053105	TMEM263	transmembrane protein 263 [Source:NCBI gene (formerly Entrezgene);Acc:539347]	11.9928	0.00116828
ENSBTAG00000016906	CYP27B1	cytochrome P450, family 27, subfamily B, polypeptide 1 [Source:NCBI gene (formerly Entrezgene);Acc:539630]	11.9671	0.00146264
ENSBTAG00000009049	LOC507581		11.9328	5.37695e-05
ENSBTAG00000030599	SMOC1	SPARC related modular calcium binding 1 [Source:VGNC Symbol;Acc:VGNC:35026]	11.929	0.00922182
ENSBTAG00000003762	GNB5	G protein subunit beta 5 [Source:VGNC Symbol;Acc:VGNC:29462]	11.901	0.000146187
ENSBTAG00000010161	CCL21	C-C motif chemokine ligand 21 [Source:VGNC Symbol;Acc:VGNC:26948]	11.8842	0.000122128
ENSBTAG00000047362	RCN1	reticulocalbin 1 [Source:VGNC Symbol;Acc:VGNC:33831]	11.8064	0.000300797
ENSBTAG00000008913	TMEM98	transmembrane protein 98 [Source:VGNC Symbol;Acc:VGNC:36130]	11.7961	0.000592878
ENSBTAG00000004036	CXNQ	gap junction protein gamma 1 [Source:VGNC Symbol;Acc:VGNC:29382]	11.755	0.000652063
ENSBTAG00000003043	GNG2	G protein subunit gamma 2 [Source:VGNC Symbol;Acc:VGNC:29465]	11.741	4.13892e-05
ENSBTAG00000045588	LOC100298356		11.7397	0.000296888
ENSBTAG00000000442	RBP4	retinol binding protein 4 [Source:VGNC Symbol;Acc:VGNC:33815]	11.718	0.0010776
ENSBTAG00000014912	FMOD	fibromodulin [Source:VGNC Symbol;Acc:VGNC:29054]	11.7019	0.000545987
ENSBTAG00000021211	DPT	dermatopontin [Source:VGNC Symbol;Acc:VGNC:28191]	11.6518	0.00052557
ENSBTAG00000009292	TMEM100	transmembrane protein 100 [Source:VGNC Symbol;Acc:VGNC:35941]	11.6389	0.000829233
ENSBTAG00000021945	NID2	nidogen 2 [Source:VGNC Symbol;Acc:VGNC:32074]	11.6382	2.99714e-05
ENSBTAG00000004356	ROBO4	roundabout guidance receptor 4 [Source:VGNC Symbol;Acc:VGNC:34081]	11.6276	1.34116e-06
ENSBTAG00000007149	NYNRIN	NYN domain and retroviral integrase containing [Source:VGNC Symbol;Acc:VGNC:32387]	11.6049	0.00122311
ENSBTAG00000000394	BACE2	beta-secretase 2 [Source:VGNC Symbol;Acc:VGNC:26401]	11.5134	0.0031591
ENSBTAG00000014585	PTGIR	prostaglandin I2 receptor [Source:VGNC Symbol;Acc:VGNC:49149]	11.5017	0.000696297
ENSBTAG00000012994	LOX	lysyl oxidase [Source:VGNC Symbol;Acc:VGNC:30951]	11.4748	0.00165524
ENSBTAG00000012815	CLEC12A	C-type lectin domain family 12 member A [Source:VGNC Symbol;Acc:VGNC:27423]	11.458	0.000203379
ENSBTAG00000009256	ITGA4	integrin subunit alpha 4 [Source:VGNC Symbol;Acc:VGNC:30316]	11.4262	0.0053652
ENSBTAG00000013093	ALDH3B1	aldehyde dehydrogenase 3 family member B1 [Source:VGNC Symbol;Acc:VGNC:56255]	11.4212	0.000940098
ENSBTAG00000000603	JAM2	junctional adhesion molecule 2 [Source:VGNC Symbol;Acc:VGNC:50011]	11.3408	2.55705e-06
ENSBTAG00000019417	ARMCX2	armadillo repeat containing X-linked 2 [Source:VGNC Symbol;Acc:VGNC:50545]	11.3404	0.000296146
ENSBTAG00000015177	PRSS23	serine protease 23 [Source:VGNC Symbol;Acc:VGNC:33416]	11.316	5.53699e-07
ENSBTAG00000034918	IFIT2	interferon induced protein with tetratricopeptide repeats 2 [Source:VGNC Symbol;Acc:VGNC:30049]	11.2996	0.01158
ENSBTAG00000015405	DCHS1	dachsous cadherin-related 1 [Source:VGNC Symbol;Acc:VGNC:27913]	11.2919	0.000150694
ENSBTAG00000018807	MYBPHL	myosin binding protein H like [Source:VGNC Symbol;Acc:VGNC:31783]	11.2824	0.000337831
ENSBTAG00000054367	WNT5B	Wnt family member 5B [Source:VGNC Symbol;Acc:VGNC:36961]	11.2667	0.000925924
ENSBTAG00000026963	NCALD	neurocalcin delta [Source:VGNC Symbol;Acc:VGNC:31897]	11.266	6.76611e-05
ENSBTAG00000017680	NOS3	nitric oxide synthase 3 [Source:VGNC Symbol;Acc:VGNC:32174]	11.2529	3.45492e-05
ENSBTAG00000003629	ASPA	aspartoacylase [Source:VGNC Symbol;Acc:VGNC:26217]	11.2235	0.00273071
ENSBTAG00000008611	IGFBP4	insulin like growth factor binding protein 4 [Source:VGNC Symbol;Acc:VGNC:30086]	11.2186	1.9568e-05
ENSBTAG00000003152	IFI27		11.2159	0.000762683
ENSBTAG00000006432	KCNE4	potassium voltage-gated channel subfamily E regulatory subunit 4 [Source:VGNC Symbol;Acc:VGNC:30439]	11.2011	0.00168669
ENSBTAG00000004014	FBLN2	fibulin 2 [Source:VGNC Symbol;Acc:VGNC:28882]	11.1976	4.03917e-05
ENSBTAG00000001662	EHD3	EH domain containing 3 [Source:VGNC Symbol;Acc:VGNC:28373]	11.1956	2.77051e-05
ENSBTAG00000024960	LOC788175		11.1796	1.85353e-05
ENSBTAG00000008099	CCR5	C-C motif chemokine receptor 5 [Source:NCBI gene (formerly Entrezgene);Acc:497017]	11.1701	0.000643533
ENSBTAG00000005546	HOXB7	homeobox B7 [Source:VGNC Symbol;Acc:VGNC:29921]	11.1406	2.47238e-05
ENSBTAG00000001029	RASGRP2	RAS guanyl releasing protein 2 [Source:VGNC Symbol;Acc:VGNC:33748]	11.1212	0.00018646
ENSBTAG00000010060	SLC43A3	solute carrier family 43 member 3 [Source:VGNC Symbol;Acc:VGNC:54892]	11.1104	3.59187e-05
ENSBTAG00000046277	RGS4	regulator of G protein signaling 4 [Source:VGNC Symbol;Acc:VGNC:54394]	11.0792	0.000361372
ENSBTAG00000009206	FOXS1	forkhead box S1 [Source:VGNC Symbol;Acc:VGNC:29108]	11.053	2.86953e-05
ENSBTAG00000051898	FGF7	fibroblast growth factor 7 [Source:VGNC Symbol;Acc:VGNC:28982]	10.992	0.00122243
ENSBTAG00000016593	FMNL3	formin like 3 [Source:VGNC Symbol;Acc:VGNC:29048]	10.9874	2.85814e-05
ENSBTAG00000021444	TWIST2	twist family bHLH transcription factor 2 [Source:VGNC Symbol;Acc:VGNC:36526]	10.9709	3.69986e-05
ENSBTAG00000014835	SPARC	secreted protein acidic and cysteine rich [Source:VGNC Symbol;Acc:VGNC:35171]	10.9636	0.000121472
ENSBTAG00000049487	LOC509972		10.9473	0.000137949
ENSBTAG00000009705	SERPINF1	serpin family F member 1 [Source:VGNC Symbol;Acc:VGNC:34478]	10.9262	7.74103e-05
ENSBTAG00000019382	PKDCC	protein kinase domain containing, cytoplasmic [Source:VGNC Symbol;Acc:VGNC:32938]	10.9095	0.000224097
ENSBTAG00000048655	NT5E	5'-nucleotidase ecto [Source:NCBI gene (formerly Entrezgene);Acc:281363]	10.8987	0.000102748
ENSBTAG00000016411	RNF122	ring finger protein 122 [Source:VGNC Symbol;Acc:VGNC:34015]	10.8761	5.54087e-06
ENSBTAG00000009979	HOXB2	homeobox B2 [Source:VGNC Symbol;Acc:VGNC:29918]	10.8574	0.000154787
ENSBTAG00000007446	NGF	nerve growth factor [Source:VGNC Symbol;Acc:VGNC:32061]	10.8541	0.0053652
ENSBTAG00000005305	NTS	neurotensin [Source:VGNC Symbol;Acc:VGNC:32311]	10.8278	0.00272261
ENSBTAG00000016644	LVRN	laeverin [Source:VGNC Symbol;Acc:VGNC:31086]	10.8206	0.00204786
ENSBTAG00000010420	PCDH17	protocadherin 17 [Source:VGNC Symbol;Acc:VGNC:32618]	10.816	5.44199e-05
ENSBTAG00000008467	HENMT1	HEN methyltransferase 1 [Source:VGNC Symbol;Acc:VGNC:29809]	10.8097	0.00272225
ENSBTAG00000038700	FAM124B	family with sequence similarity 124 member B [Source:VGNC Symbol;Acc:VGNC:56107]	10.8087	0.000129344
ENSBTAG00000013929	RRAD	RRAD, Ras related glycolysis inhibitor and calcium channel regulator [Source:VGNC Symbol;Acc:VGNC:34158]	10.8042	0.00417697
ENSBTAG00000021029	PRR5L	proline rich 5 like [Source:VGNC Symbol;Acc:VGNC:33401]	10.7383	0.00252752
ENSBTAG00000015609	PREX1	phosphatidylinositol-3,4,5-trisphosphate dependent Rac exchange factor 1 [Source:VGNC Symbol;Acc:VGNC:57017]	10.6993	0.000123791
ENSBTAG00000014803	CPZ	carboxypeptidase Z [Source:VGNC Symbol;Acc:VGNC:27683]	10.6962	0.0170273
ENSBTAG00000012467	MASP1	MBL associated serine protease 1 [Source:VGNC Symbol;Acc:VGNC:31255]	10.6474	7.58652e-05
ENSBTAG00000019269	COL6A2	collagen type VI alpha 2 chain [Source:VGNC Symbol;Acc:VGNC:27571]	10.6174	0.000185469
ENSBTAG00000008006	RASGRP3	RAS guanyl releasing protein 3 [Source:VGNC Symbol;Acc:VGNC:33749]	10.5887	0.00114052
ENSBTAG00000002278	FBN1	fibrillin 1 [Source:VGNC Symbol;Acc:VGNC:28885]	10.5543	0.000163757
ENSBTAG00000015751	MEOX1	mesenchyme homeobox 1 [Source:VGNC Symbol;Acc:VGNC:31386]	10.5145	6.11815e-05
ENSBTAG00000001829	SLC17A9	solute carrier family 17 member 9 [Source:VGNC Symbol;Acc:VGNC:34704]	10.5065	0.00010015
ENSBTAG00000004035	SDK1	sidekick cell adhesion molecule 1 [Source:VGNC Symbol;Acc:VGNC:34393]	10.4832	0.000759455
ENSBTAG00000038124	FCGR2A		10.4793	0.000182281
ENSBTAG00000008348	NOL4L	nucleolar protein 4 like [Source:VGNC Symbol;Acc:VGNC:106843]	10.4673	2.0898e-06
ENSBTAG00000003707	GRAP	GRB2-related adaptor protein [Source:NCBI gene (formerly Entrezgene);Acc:534491]	10.3841	0.000761193
ENSBTAG00000008852	SIGLEC10	sialic acid binding Ig like lectin 10 [Source:NCBI gene (formerly Entrezgene);Acc:504258]	10.3657	6.77626e-05
ENSBTAG00000051461	SERTM1	serine rich and transmembrane domain containing 1 [Source:VGNC Symbol;Acc:VGNC:34487]	10.3142	0.000938076
ENSBTAG00000050723			10.2853	0.0468647
ENSBTAG00000020350	DUSP2	dual specificity phosphatase 2 [Source:VGNC Symbol;Acc:VGNC:28255]	10.2694	0.00823322
ENSBTAG00000016152	DAB2	DAB adaptor protein 2 [Source:VGNC Symbol;Acc:VGNC:27865]	10.249	0.000233802
ENSBTAG00000017273	LRRC25	leucine rich repeat containing 25 [Source:VGNC Symbol;Acc:VGNC:31006]	10.2273	0.00400744
ENSBTAG00000013881	GJA4	gap junction protein alpha 4 [Source:VGNC Symbol;Acc:VGNC:29373]	10.2045	0.000169754
ENSBTAG00000031287	TMEM158	transmembrane protein 158 [Source:VGNC Symbol;Acc:VGNC:99741]	10.1937	2.6253e-05
ENSBTAG00000006130	CLEC14A	C-type lectin domain containing 14A [Source:VGNC Symbol;Acc:VGNC:27425]	10.1906	1.50122e-05
ENSBTAG00000046193			10.1789	2.91961e-05
ENSBTAG00000006549	CALHM6	calcium homeostasis modulator family member 6 [Source:VGNC Symbol;Acc:VGNC:26712]	10.1363	0.00506924
ENSBTAG00000051956	GUCA1A	guanylate cyclase activator 1A [Source:VGNC Symbol;Acc:VGNC:29714]	10.1241	0.000565671
ENSBTAG00000000009	FOXF1	forkhead box F1 [Source:VGNC Symbol;Acc:VGNC:29084]	10.1207	6.32384e-05
ENSBTAG00000017863	SRGN	serglycin [Source:VGNC Symbol;Acc:VGNC:35280]	10.1174	0.00218494
ENSBTAG00000018773	RND1	Rho family GTPase 1 [Source:VGNC Symbol;Acc:VGNC:34004]	10.0944	0.00143249
ENSBTAG00000013843	ACVRL1	activin A receptor like type 1 [Source:VGNC Symbol;Acc:VGNC:25597]	10.0378	3.70874e-05
ENSBTAG00000022150	MXRA5	matrix remodeling associated 5 [Source:VGNC Symbol;Acc:VGNC:31774]	10.0086	0.00132106
ENSBTAG00000015739	MRC2	mannose receptor C type 2 [Source:VGNC Symbol;Acc:VGNC:31599]	9.9822	6.63316e-05
ENSBTAG00000008817	LAMA4	laminin subunit alpha 4 [Source:VGNC Symbol;Acc:VGNC:52792]	9.928	7.72437e-06
ENSBTAG00000050485			9.8938	0.0437133
ENSBTAG00000017280	C3	complement C3 [Source:VGNC Symbol;Acc:VGNC:26638]	9.8899	0.00197734
ENSBTAG00000010732	MMP23	matrix metallopeptidase 23 [Source:VGNC Symbol;Acc:VGNC:53594]	9.8556	0.0316498
ENSBTAG00000001728	IGSF10	immunoglobulin superfamily member 10 [Source:VGNC Symbol;Acc:VGNC:53582]	9.8481	0.000461428
ENSBTAG00000048980	LOC508666		9.8206	0.000541942
ENSBTAG00000005230	SHOX2	short stature homeobox 2 [Source:VGNC Symbol;Acc:VGNC:34606]	9.8195	0.000172271
ENSBTAG00000018119	AOAH	acyloxyacyl hydrolase [Source:VGNC Symbol;Acc:VGNC:25971]	9.8139	0.00550598
ENSBTAG00000010179	COL5A3	collagen type V alpha 3 chain [Source:VGNC Symbol;Acc:VGNC:27569]	9.8134	0.000177628
ENSBTAG00000014304	TMEM47	transmembrane protein 47 [Source:VGNC Symbol;Acc:VGNC:36090]	9.796	8.96597e-05
ENSBTAG00000044073	CD248	CD248 molecule [Source:VGNC Symbol;Acc:VGNC:27017]	9.7551	0.000362777
ENSBTAG00000018430	GSAP	gamma-secretase activating protein [Source:VGNC Symbol;Acc:VGNC:29671]	9.7358	0.00638767
ENSBTAG00000021485		chromosome 3 C1orf54 homolog [Source:VGNC Symbol;Acc:VGNC:52714]	9.7191	3.14042e-05
ENSBTAG00000000246	ME3	malic enzyme 3 [Source:VGNC Symbol;Acc:VGNC:31341]	9.7032	0.000154645
ENSBTAG00000046533	RAB31	RAB31, member RAS onco family [Source:VGNC Symbol;Acc:VGNC:33640]	9.6935	4.57053e-05
ENSBTAG00000016525	ITGA1	integrin subunit alpha 1 [Source:VGNC Symbol;Acc:VGNC:30310]	9.69	1.62348e-05
ENSBTAG00000002096	FCGR3A	Fc fragment of IgG, low affinity IIIa, receptor (CD16a) [Source:NCBI gene (formerly Entrezgene);Acc:281766]	9.6642	0.000182381
ENSBTAG00000019008	FBXL16	F-box and leucine rich repeat protein 16 [Source:VGNC Symbol;Acc:VGNC:52773]	9.6505	0.00266627
ENSBTAG00000007239	TNFAIP6	TNF alpha induced protein 6 [Source:VGNC Symbol;Acc:VGNC:36156]	9.6407	0.0015872
ENSBTAG00000017656	ST3GAL3	ST3 beta-galactoside alpha-2,3-sialyltransferase 3 [Source:VGNC Symbol;Acc:VGNC:54493]	9.5998	0.00115221
ENSBTAG00000022161	TLR7	toll like receptor 7 [Source:VGNC Symbol;Acc:VGNC:52836]	9.5892	0.00107102
ENSBTAG00000000078	GLIPR2	GLI pathosis related 2 [Source:VGNC Symbol;Acc:VGNC:29405]	9.5875	0.000177537
ENSBTAG00000006288	VSTM4	V-set and transmembrane domain containing 4 [Source:VGNC Symbol;Acc:VGNC:54511]	9.5706	5.14434e-05
ENSBTAG00000016698	SLAMF8	SLAM family member 8 [Source:VGNC Symbol;Acc:VGNC:34656]	9.5686	0.0125075
ENSBTAG00000007421	CDH5	cadherin 5 [Source:VGNC Symbol;Acc:VGNC:97252]	9.5524	2.31056e-07
ENSBTAG00000013974	TMEM215	transmembrane protein 215 [Source:VGNC Symbol;Acc:VGNC:36037]	9.5163	0.00410069
ENSBTAG00000010155			9.5157	0.0028673
ENSBTAG00000006073	PODNL1	podocan like 1 [Source:VGNC Symbol;Acc:VGNC:33102]	9.5028	0.00229154
ENSBTAG00000009886	KDELR3	KDEL endoplasmic reticulum protein retention receptor 3 [Source:VGNC Symbol;Acc:VGNC:30520]	9.4877	6.89039e-05
ENSBTAG00000014357	SDC2	syndecan 2 [Source:VGNC Symbol;Acc:VGNC:34379]	9.4813	0.00144747
ENSBTAG00000017260	PDE3A	phosphodiesterase 3A [Source:VGNC Symbol;Acc:VGNC:54467]	9.4772	0.00343954
ENSBTAG00000002623	SAMSN1	SAM domain, SH3 domain and nuclear localization signals 1 [Source:VGNC Symbol;Acc:VGNC:34279]	9.475	0.0017841
ENSBTAG00000037686	SRPX2	sushi repeat containing protein X-linked 2 [Source:NCBI gene (formerly Entrezgene);Acc:514742]	9.434	0.00352964
ENSBTAG00000004221	ESM1	endothelial cell specific molecule 1 [Source:VGNC Symbol;Acc:VGNC:28602]	9.4248	0.00111363
ENSBTAG00000012434	ENOX1	ecto-NOX disulfide-thiol exchanger 1 [Source:VGNC Symbol;Acc:VGNC:28502]	9.4121	0.0008563
ENSBTAG00000000782	KDR	kinase insert domain receptor [Source:VGNC Symbol;Acc:VGNC:30535]	9.3777	1.09405e-06
ENSBTAG00000026139	ARMCX1	armadillo repeat containing X-linked 1 [Source:VGNC Symbol;Acc:VGNC:50546]	9.3702	0.000267475
ENSBTAG00000048122	CFD	complement factor D [Source:VGNC Symbol;Acc:VGNC:97253]	9.3558	0.00745785
ENSBTAG00000021867	BFSP1	beaded filament structural protein 1 [Source:VGNC Symbol;Acc:VGNC:26478]	9.3448	0.0140559
ENSBTAG00000011619	RASIP1	Ras interacting protein 1 [Source:VGNC Symbol;Acc:VGNC:33751]	9.3443	2.64852e-06
ENSBTAG00000014001	MAP1A	microtubule associated protein 1A [Source:VGNC Symbol;Acc:VGNC:31177]	9.3188	0.000138284
ENSBTAG00000007566	CEP170	centrosomal protein 170 [Source:VGNC Symbol;Acc:VGNC:27197]	9.3175	6.63316e-05
ENSBTAG00000011662	SOX18	SRY-box transcription factor 18 [Source:VGNC Symbol;Acc:VGNC:35145]	9.3061	1.02226e-06
ENSBTAG00000039190	SLC9A5	solute carrier family 9 member A5 [Source:VGNC Symbol;Acc:VGNC:34944]	9.2845	0.000442953
ENSBTAG00000013749	RHOQ	ras homolog family member Q [Source:VGNC Symbol;Acc:VGNC:33952]	9.2624	5.96164e-06
ENSBTAG00000048470	IFITM1	interferon induced transmembrane protein 1 (9-27) [Source:NCBI gene (formerly Entrezgene);Acc:353510]	9.2465	0.000144861
ENSBTAG00000019021	TRPC3	transient receptor potential cation channel subfamily C member 3 [Source:VGNC Symbol;Acc:VGNC:36382]	9.2417	0.0276711
ENSBTAG00000026779	LYZ	lysozyme [Source:NCBI gene (formerly Entrezgene);Acc:777776]	9.2028	0.000462538
ENSBTAG00000015644	EID2	EP300 interacting inhibitor of differentiation 2 [Source:NCBI gene (formerly Entrezgene);Acc:615269]	9.1846	0.00018129
ENSBTAG00000000460	SYTL2	synaptotagmin like 2 [Source:NCBI gene (formerly Entrezgene);Acc:614406]	9.1725	2.95505e-05
ENSBTAG00000005960	EPB41L2	erythrocyte membrane protein band 4.1 like 2 [Source:VGNC Symbol;Acc:VGNC:28521]	9.1304	0.000313115
ENSBTAG00000003018	FSTL3	follistatin like 3 [Source:VGNC Symbol;Acc:VGNC:29136]	9.0903	0.000247085
ENSBTAG00000009768	IFIT3	interferon induced protein with tetratricopeptide repeats 3 [Source:VGNC Symbol;Acc:VGNC:30050]	9.0796	0.0146671
ENSBTAG00000008028	CHN1	chimerin 1 [Source:VGNC Symbol;Acc:VGNC:27307]	9.051	3.10097e-06
ENSBTAG00000003650	NR4A2	nuclear receptor subfamily 4 group A member 2 [Source:VGNC Symbol;Acc:VGNC:32246]	9.0139	0.00749933
ENSBTAG00000021381	DAAM2	dishevelled associated activator of morphosis 2 [Source:VGNC Symbol;Acc:VGNC:27863]	8.977	0.000377693
ENSBTAG00000012615	ZEB2	zinc finger E-box binding homeobox 2 [Source:VGNC Symbol;Acc:VGNC:56157]	8.926	7.17159e-05
ENSBTAG00000001867	SACS	sacsin molecular chaperone [Source:VGNC Symbol;Acc:VGNC:34260]	8.9198	0.00098242
ENSBTAG00000009852	NAV3	neuron navigator 3 [Source:VGNC Symbol;Acc:VGNC:31892]	8.9044	0.000346101
ENSBTAG00000001209	PHLDB2	pleckstrin homology like domain family B member 2 [Source:VGNC Symbol;Acc:VGNC:32838]	8.8594	6.40583e-06
ENSBTAG00000015032	CD14	CD14 molecule [Source:VGNC Symbol;Acc:VGNC:27003]	8.852	0.000155982
ENSBTAG00000003345	FAT4	FAT atypical cadherin 4 [Source:VGNC Symbol;Acc:VGNC:28877]	8.7986	0.000368902
ENSBTAG00000046922	TWIST1	twist family bHLH transcription factor 1 [Source:VGNC Symbol;Acc:VGNC:36525]	8.7624	8.30057e-05
ENSBTAG00000016722	PGGHG	protein-glucosylgalactosylhydroxylysine glucosidase [Source:VGNC Symbol;Acc:VGNC:57356]	8.706	0.000155907
ENSBTAG00000006823	CMYA5	cardiomyopathy associated 5 [Source:VGNC Symbol;Acc:VGNC:27491]	8.6746	0.000715031
ENSBTAG00000021484	TSPAN18	tetraspanin 18 [Source:VGNC Symbol;Acc:VGNC:36433]	8.663	0.000641877
ENSBTAG00000015089	LGALS1	galectin 1 [Source:VGNC Symbol;Acc:VGNC:30850]	8.617	0.000184961
ENSBTAG00000017986	GLIS1	GLIS family zinc finger 1 [Source:VGNC Symbol;Acc:VGNC:29406]	8.5737	0.00456934
ENSBTAG00000013769	NECTIN3	nectin cell adhesion molecule 3 [Source:VGNC Symbol;Acc:VGNC:106835]	8.5711	0.000316603
ENSBTAG00000014170	MAP7D3	MAP7 domain containing 3 [Source:VGNC Symbol;Acc:VGNC:56929]	8.5673	3.49487e-05
ENSBTAG00000014958	PRKAR2B	protein kinase cAMP-dependent type II regulatory subunit beta [Source:VGNC Symbol;Acc:VGNC:33326]	8.5529	0.000253276
ENSBTAG00000008411	PLEKHO2	pleckstrin homology domain containing O2 [Source:NCBI gene (formerly Entrezgene);Acc:613696]	8.5515	3.09869e-05
ENSBTAG00000038139	CERCAM	cerebral endothelial cell adhesion molecule [Source:VGNC Symbol;Acc:VGNC:27222]	8.4891	0.00200948
ENSBTAG00000007804	RILPL2	Rab interacting lysosomal protein like 2 [Source:VGNC Symbol;Acc:VGNC:33968]	8.4828	0.000223639
ENSBTAG00000015185	MRGPRF	MAS related GPR family member F [Source:VGNC Symbol;Acc:VGNC:31603]	8.4486	0.000844147
ENSBTAG00000003069	MAN1C1	mannosidase alpha class 1C member 1 [Source:VGNC Symbol;Acc:VGNC:31163]	8.4112	6.67867e-05
ENSBTAG00000016913	AVIL	advillin [Source:VGNC Symbol;Acc:VGNC:26354]	8.4085	0.00384518
ENSBTAG00000011810	ANGPTL2	angiopoietin like 2 [Source:VGNC Symbol;Acc:VGNC:25891]	8.4071	0.000484698
ENSBTAG00000017382	P3H1	prolyl 3-hydroxylase 1 [Source:VGNC Symbol;Acc:VGNC:32532]	8.399	0.000324519
ENSBTAG00000054045			8.3761	0.00043687
ENSBTAG00000037640	PID1	phosphotyrosine interaction domain containing 1 [Source:VGNC Symbol;Acc:VGNC:32862]	8.3428	0.000302207
ENSBTAG00000009405	TRPC4	transient receptor potential cation channel subfamily C member 4 [Source:VGNC Symbol;Acc:VGNC:36383]	8.3016	0.0010225
ENSBTAG00000001004	ESAM	endothelial cell adhesion molecule [Source:VGNC Symbol;Acc:VGNC:50042]	8.2555	1.41849e-05
ENSBTAG00000015366	SFRP4	secreted frizzled related protein 4 [Source:VGNC Symbol;Acc:VGNC:34522]	8.2499	0.00397196
ENSBTAG00000014228	TFEC	transcription factor EC [Source:VGNC Symbol;Acc:VGNC:35789]	8.1862	0.00437696
ENSBTAG00000051384			8.164	0.0018018
ENSBTAG00000021252	TMEM35A	transmembrane protein 35A [Source:VGNC Symbol;Acc:VGNC:36077]	8.1296	0.000629133
ENSBTAG00000013491	EML1	EMAP like 1 [Source:VGNC Symbol;Acc:VGNC:53936]	8.0773	0.00717867
ENSBTAG00000008636	PDE4B	phosphodiesterase 4B [Source:VGNC Symbol;Acc:VGNC:32676]	8.0757	8.34851e-05
ENSBTAG00000022155	FSTL1	follistatin like 1 [Source:VGNC Symbol;Acc:VGNC:29135]	8.0721	0.000135707
ENSBTAG00000027766	C1QTNF5	C1q and TNF related 5 [Source:VGNC Symbol;Acc:VGNC:26625]	8.0351	0.00109049
ENSBTAG00000015337	TSPAN12	tetraspanin 12 [Source:VGNC Symbol;Acc:VGNC:36427]	7.9977	0.000108252
ENSBTAG00000010178	PTPRD	protein tyrosine phosphatase receptor type D [Source:VGNC Symbol;Acc:VGNC:33548]	7.9707	0.00685788
ENSBTAG00000001197	SLAMF7	SLAM family member 7 [Source:VGNC Symbol;Acc:VGNC:34655]	7.962	0.0178884
ENSBTAG00000015375	SH2D3C	SH2 domain containing 3C [Source:VGNC Symbol;Acc:VGNC:34559]	7.9461	5.00454e-06
ENSBTAG00000001492	FYB1	FYN binding protein 1 [Source:VGNC Symbol;Acc:VGNC:29160]	7.944	0.000693112
ENSBTAG00000010050	COL16A1	collagen type XVI alpha 1 chain [Source:VGNC Symbol;Acc:VGNC:27557]	7.9202	0.0032784
ENSBTAG00000010948	CLIC2	chloride intracellular channel 2 [Source:VGNC Symbol;Acc:VGNC:27440]	7.9136	2.85814e-05
ENSBTAG00000012237	AEBP1	AE binding protein 1 [Source:VGNC Symbol;Acc:VGNC:25703]	7.9063	0.000659206
ENSBTAG00000030333	AOC3	amine oxidase copper containing 3 [Source:NCBI gene (formerly Entrezgene);Acc:281002]	7.8676	8.85978e-06
ENSBTAG00000017305			7.8582	0.0479543
ENSBTAG00000000133	CD68	CD68 molecule [Source:VGNC Symbol;Acc:VGNC:27042]	7.8522	0.00190721
ENSBTAG00000037778	CXCL3		7.8384	0.000522829
ENSBTAG00000018013	EMP3	epithelial membrane protein 3 [Source:VGNC Symbol;Acc:VGNC:28483]	7.8279	0.00021077
ENSBTAG00000007307	SELE	selectin E [Source:VGNC Symbol;Acc:VGNC:34421]	7.8271	0.003837
ENSBTAG00000019054	EPSTI1	epithelial stromal interaction 1 [Source:VGNC Symbol;Acc:VGNC:28557]	7.8267	0.000122128
ENSBTAG00000004542	FAM78A	family with sequence similarity 78 member A [Source:VGNC Symbol;Acc:VGNC:28829]	7.8251	0.000172271
ENSBTAG00000020053	ZEB1	zinc finger E-box binding homeobox 1 [Source:VGNC Symbol;Acc:VGNC:37147]	7.82	4.28265e-05
ENSBTAG00000039980	LOC618591		7.8189	0.00167386
ENSBTAG00000011238	CD48	CD48 molecule [Source:VGNC Symbol;Acc:VGNC:27036]	7.8059	0.000920595
ENSBTAG00000010694	BICC1	BicC family RNA binding protein 1 [Source:VGNC Symbol;Acc:VGNC:26490]	7.8004	0.0055507
ENSBTAG00000002846	TRAF3IP3	TRAF3 interacting protein 3 [Source:VGNC Symbol;Acc:VGNC:36275]	7.7859	0.00329679
ENSBTAG00000015549	PCDH18	protocadherin 18 [Source:VGNC Symbol;Acc:VGNC:32619]	7.7854	0.000128233
ENSBTAG00000008963	CIT	citron rho-interacting serine/threonine kinase [Source:VGNC Symbol;Acc:VGNC:27375]	7.7302	0.00847176
ENSBTAG00000053889	LAP		7.7048	0.0149175
ENSBTAG00000012066	PECAM1	platelet and endothelial cell adhesion molecule 1 [Source:VGNC Symbol;Acc:VGNC:32737]	7.6918	0.000105015
ENSBTAG00000017339	RUNX1T1	RUNX1 partner transcriptional co-repressor 1 [Source:VGNC Symbol;Acc:VGNC:55756]	7.6784	4.25314e-05
ENSBTAG00000013451	RHOH	ras homolog family member H [Source:VGNC Symbol;Acc:VGNC:33950]	7.6664	0.00566037
ENSBTAG00000019175	SOBP	sine oculis binding protein homolog [Source:VGNC Symbol;Acc:VGNC:35118]	7.6597	0.000491865
ENSBTAG00000010175	COL8A2	collagen type VIII alpha 2 chain [Source:VGNC Symbol;Acc:VGNC:27575]	7.6521	0.00600715
ENSBTAG00000018123	FBLN5	fibulin 5 [Source:VGNC Symbol;Acc:VGNC:28883]	7.6509	8.22657e-05
ENSBTAG00000011412	LAMB1	laminin subunit beta 1 [Source:VGNC Symbol;Acc:VGNC:30772]	7.6472	6.34036e-06
ENSBTAG00000019953	CYBB	cytochrome b-245 beta chain [Source:VGNC Symbol;Acc:VGNC:50265]	7.6463	0.00110907
ENSBTAG00000010793	CCDC80	coiled-coil domain containing 80 [Source:VGNC Symbol;Acc:VGNC:26918]	7.6146	3.5012e-05
ENSBTAG00000008140	FAP	fibroblast activation protein alpha [Source:VGNC Symbol;Acc:VGNC:28862]	7.5904	6.14787e-05
ENSBTAG00000001585	WIPF1	WAS/WASL interacting protein family member 1 [Source:VGNC Symbol;Acc:VGNC:36939]	7.5885	3.59804e-05
ENSBTAG00000016045	TRIB2	tribbles pseudokinase 2 [Source:VGNC Symbol;Acc:VGNC:36309]	7.576	1.11495e-05
ENSBTAG00000018938	C16orf5	cell death inducing p53 target 1 [Source:VGNC Symbol;Acc:VGNC:27113]	7.5504	0.00425266
ENSBTAG00000007841	WTIP	WT1 interacting protein [Source:VGNC Symbol;Acc:VGNC:52261]	7.5466	0.000442751
ENSBTAG00000001509	ELK3	ETS transcription factor ELK3 [Source:VGNC Symbol;Acc:VGNC:28433]	7.537	3.12728e-05
ENSBTAG00000021427	HOXB3	homeobox B3 [Source:VGNC Symbol;Acc:VGNC:29919]	7.5325	9.96712e-05
ENSBTAG00000007383	ZNF521	zinc finger protein 521 [Source:VGNC Symbol;Acc:VGNC:37296]	7.5209	0.000277751
ENSBTAG00000018941	CPXM2	carboxypeptidase X, M14 family member 2 [Source:VGNC Symbol;Acc:VGNC:27682]	7.5106	1.0377e-05
ENSBTAG00000021978	PARVB	parvin beta [Source:VGNC Symbol;Acc:VGNC:32590]	7.5023	0.000271092
ENSBTAG00000018007	NR2F2	nuclear receptor subfamily 2 group F member 2 [Source:VGNC Symbol;Acc:VGNC:32241]	7.4864	3.90979e-06
ENSBTAG00000019929	ITGAV	integrin subunit alpha V [Source:VGNC Symbol;Acc:VGNC:30323]	7.4755	0.00184047
ENSBTAG00000019600	OOEP	oocyte expressed protein [Source:VGNC Symbol;Acc:VGNC:32431]	7.4702	0.000639352
ENSBTAG00000012715	KIF26B	kinesin family member 26B [Source:VGNC Symbol;Acc:VGNC:58385]	7.4675	0.00311129
ENSBTAG00000001788	PDPN	podoplanin [Source:VGNC Symbol;Acc:VGNC:50142]	7.4667	1.25197e-07
ENSBTAG00000053806	LOC618737		7.465	0.00663936
ENSBTAG00000007773	VCAM1		7.4288	0.00031713
ENSBTAG00000026461	CACNA1H	calcium voltage-gated channel subunit alpha1 H [Source:VGNC Symbol;Acc:VGNC:26678]	7.4191	0.000160077
ENSBTAG00000034501	CFI	complement factor I [Source:VGNC Symbol;Acc:VGNC:27252]	7.4175	0.00101185
ENSBTAG00000003989	GSTO1		7.409	0.00892993
ENSBTAG00000034206	EMCN	endomucin [Source:VGNC Symbol;Acc:VGNC:53710]	7.3789	4.1465e-06
ENSBTAG00000002296	STING1	stimulator of interferon response cGAMP interactor 1 [Source:VGNC Symbol;Acc:VGNC:35997]	7.3329	7.4038e-05
ENSBTAG00000014907	IL11RA	interleukin 11 receptor subunit alpha [Source:VGNC Symbol;Acc:VGNC:30109]	7.3036	0.0011002
ENSBTAG00000002186	NDN	necdin, MAGE family member [Source:VGNC Symbol;Acc:VGNC:31936]	7.2966	0.000375837
ENSBTAG00000009354	EVI2A		7.2905	0.000431622
ENSBTAG00000019017	LOC112444847		7.288	6.79177e-05
ENSBTAG00000046862	MARCKSL1	MARCKS like 1 [Source:VGNC Symbol;Acc:VGNC:31245]	7.2243	3.14042e-05
ENSBTAG00000000210	ARHGAP31	Rho GTPase activating protein 31 [Source:VGNC Symbol;Acc:VGNC:26089]	7.2223	0.00609095
ENSBTAG00000008592	FCGR1A		7.2194	0.00374238
ENSBTAG00000008471	MX2	MX dynamin like GTPase 2 [Source:VGNC Symbol;Acc:VGNC:50221]	7.2088	0.0188985
ENSBTAG00000011007	TTYH2	tweety family member 2 [Source:VGNC Symbol;Acc:VGNC:36501]	7.2027	1.41891e-05
ENSBTAG00000000737	DMXL2	Dmx like 2 [Source:VGNC Symbol;Acc:VGNC:55110]	7.1986	0.0140021
ENSBTAG00000000224	TSPAN15	tetraspanin 15 [Source:VGNC Symbol;Acc:VGNC:36430]	7.1923	0.000940382
ENSBTAG00000009137	NKG7	natural killer cell granule protein 7 [Source:VGNC Symbol;Acc:VGNC:32094]	7.1867	0.0024641
ENSBTAG00000006276	C1QTNF1	C1q and TNF related 1 [Source:VGNC Symbol;Acc:VGNC:26622]	7.1641	0.000615779
ENSBTAG00000014824	MMP14	matrix metallopeptidase 14 [Source:VGNC Symbol;Acc:VGNC:31519]	7.149	0.000154645
ENSBTAG00000000625	SMAD6	SMAD family member 6 [Source:VGNC Symbol;Acc:VGNC:34979]	7.1341	0.000388844
ENSBTAG00000007828	SLA	Src like adaptor [Source:VGNC Symbol;Acc:VGNC:34650]	7.1333	0.00100803
ENSBTAG00000000342	PLOD3	procollagen-lysine,2-oxoglutarate 5-dioxygenase 3 [Source:VGNC Symbol;Acc:VGNC:33041]	7.1045	0.000358898
ENSBTAG00000005574	CLU	clusterin [Source:NCBI gene (formerly Entrezgene);Acc:280750]	7.0943	0.000552308
ENSBTAG00000020221	WNT5A	Wnt family member 5A [Source:VGNC Symbol;Acc:VGNC:36960]	7.0894	8.3875e-05
ENSBTAG00000007348	STRA6	signaling receptor and transporter of retinol STRA6 [Source:VGNC Symbol;Acc:VGNC:35417]	7.0607	0.00110623
ENSBTAG00000006720	GJA5	gap junction protein alpha 5 [Source:VGNC Symbol;Acc:VGNC:29374]	7.015	0.0097026
ENSBTAG00000004347	ADGRF5	adhesion G protein-coupled receptor F5 [Source:VGNC Symbol;Acc:VGNC:25665]	7.0072	1.12143e-06
ENSBTAG00000005748	SOX17	SRY-box transcription factor 17 [Source:VGNC Symbol;Acc:VGNC:35144]	6.9915	4.95077e-05
ENSBTAG00000046121	LOC100196897		6.9848	0.00106925
ENSBTAG00000048173	SMIM10	small integral membrane protein 10 [Source:HGNC Symbol;Acc:HGNC:41913]	6.9777	2.46638e-05
ENSBTAG00000007661	MYO1F	myosin IF [Source:VGNC Symbol;Acc:VGNC:31821]	6.9737	0.00862375
ENSBTAG00000005145	PEAK1	pseudopodium enriched atypical kinase 1 [Source:VGNC Symbol;Acc:VGNC:32733]	6.9467	0.000196155
ENSBTAG00000019368	IGFBP7	insulin like growth factor binding protein 7 [Source:VGNC Symbol;Acc:VGNC:30089]	6.9245	3.43229e-06
ENSBTAG00000017901	LAYN	layilin [Source:VGNC Symbol;Acc:VGNC:30803]	6.9181	0.00106614
ENSBTAG00000040590			6.9147	0.00208033
ENSBTAG00000002233	CPNE2	copine 2 [Source:VGNC Symbol;Acc:VGNC:27659]	6.9083	0.000122083
ENSBTAG00000001408	CNRIP1	cannabinoid receptor interacting protein 1 [Source:VGNC Symbol;Acc:VGNC:27531]	6.893	0.000222482
ENSBTAG00000002292	SMARCA1	SWI/SNF related, matrix associated, actin dependent regulator of chromatin, subfamily a, member 1 [Source:VGNC Symbol;Acc:VGNC:34985]	6.8919	0.000582713
ENSBTAG00000016061	RSAD2	radical S-adenosyl methionine domain containing 2 [Source:VGNC Symbol;Acc:VGNC:34176]	6.8871	0.00549242
ENSBTAG00000015108	USHBP1	USH1 protein network component harmonin binding protein 1 [Source:VGNC Symbol;Acc:VGNC:36707]	6.8738	0.00220716
ENSBTAG00000017200	RHOJ	ras homolog family member J [Source:VGNC Symbol;Acc:VGNC:33951]	6.8693	5.44199e-05
ENSBTAG00000016738	DTX1	deltex E3 ubiquitin ligase 1 [Source:VGNC Symbol;Acc:VGNC:28236]	6.8637	0.00099835
ENSBTAG00000008880	POGLUT2	protein O-glucosyltransferase 2 [Source:VGNC Symbol;Acc:VGNC:30517]	6.8211	5.63656e-05
ENSBTAG00000021709	SPI1	Spi-1 proto-onco [Source:VGNC Symbol;Acc:VGNC:35213]	6.821	0.000961587
ENSBTAG00000003165	ADAMTS9	ADAM metallopeptidase with thrombospondin type 1 motif 9 [Source:VGNC Symbol;Acc:VGNC:25630]	6.8151	0.00239533
ENSBTAG00000017328	PTI		6.8084	0.00735496
ENSBTAG00000005434	PLVAP	plasmalemma vesicle associated protein [Source:VGNC Symbol;Acc:VGNC:33056]	6.8068	0.000353642
ENSBTAG00000021971	SNCAIP	synuclein alpha interacting protein [Source:VGNC Symbol;Acc:VGNC:35060]	6.8009	0.000267475
ENSBTAG00000018540	NOX4	NADPH oxidase 4 [Source:VGNC Symbol;Acc:VGNC:32184]	6.7785	0.00487695
ENSBTAG00000031441	FXYD5	FXYD domain containing ion transport regulator 5 [Source:VGNC Symbol;Acc:VGNC:29158]	6.7693	4.87742e-05
ENSBTAG00000050714			6.7637	0.0181829
ENSBTAG00000014390	MTMR9L	myotubularin related protein 9-like [Source:NCBI gene (formerly Entrezgene);Acc:521746]	6.7526	0.000172271
ENSBTAG00000005039	ARAF	A-Raf proto-onco, serine/threonine kinase [Source:VGNC Symbol;Acc:VGNC:26054]	6.7347	0.000218221
ENSBTAG00000005275	PKIG	cAMP-dependent protein kinase inhibitor gamma [Source:VGNC Symbol;Acc:VGNC:32942]	6.7224	2.7017e-06
ENSBTAG00000002885	MSR1	macrophage scavenger receptor 1 [Source:VGNC Symbol;Acc:VGNC:31704]	6.7161	0.00308248
ENSBTAG00000019225	SLC39A14	solute carrier family 39 member 14 [Source:VGNC Symbol;Acc:VGNC:34862]	6.7049	0.000100024
ENSBTAG00000005390	GMFG	glia maturation factor gamma [Source:VGNC Symbol;Acc:VGNC:29435]	6.6738	0.000615379
ENSBTAG00000000581	DOCK10	dedicator of cytokinesis 10 [Source:VGNC Symbol;Acc:VGNC:28155]	6.6586	0.000186805
ENSBTAG00000017855	ITM2C	integral membrane protein 2C [Source:VGNC Symbol;Acc:VGNC:30341]	6.6564	0.000144933
ENSBTAG00000000507	NR4A1	nuclear receptor subfamily 4 group A member 1 [Source:VGNC Symbol;Acc:VGNC:32245]	6.6532	0.000501955
ENSBTAG00000021176	CRISPLD2	cysteine rich secretory protein LCCL domain containing 2 [Source:VGNC Symbol;Acc:VGNC:27715]	6.6421	0.000454565
ENSBTAG00000030518	ECSCR	endothelial cell surface expressed chemotaxis and apoptosis regulator [Source:NCBI gene (formerly Entrezgene);Acc:511765]	6.6169	0.000152748
ENSBTAG00000010830	LRP1	LDL receptor related protein 1 [Source:VGNC Symbol;Acc:VGNC:30986]	6.5968	0.0423084
ENSBTAG00000011209	SYT11	synaptotagmin 11 [Source:VGNC Symbol;Acc:VGNC:35537]	6.5955	0.000222482
ENSBTAG00000008735	VASH1	vasohibin 1 [Source:VGNC Symbol;Acc:VGNC:36767]	6.5792	0.00128636
ENSBTAG00000013131	FAM110D	family with sequence similarity 110 member D [Source:VGNC Symbol;Acc:VGNC:54426]	6.5706	0.00032194
ENSBTAG00000022991	NBEA	neurobeachin [Source:VGNC Symbol;Acc:VGNC:31893]	6.5473	7.77101e-05
ENSBTAG00000003300	MFGE8	milk fat globule EGF and factor V/VIII domain containing [Source:VGNC Symbol;Acc:VGNC:31426]	6.546	0.000774258
ENSBTAG00000007863	GLS	glutaminase [Source:VGNC Symbol;Acc:VGNC:29419]	6.5299	0.00028048
ENSBTAG00000005576	CLEC11A	C-type lectin domain containing 11A [Source:VGNC Symbol;Acc:VGNC:27422]	6.528	0.00946853
ENSBTAG00000008329	CYTIP	cytohesin 1 interacting protein [Source:VGNC Symbol;Acc:VGNC:49051]	6.5269	0.00132106
ENSBTAG00000003569	DZIP1	DAZ interacting zinc finger protein 1 [Source:VGNC Symbol;Acc:VGNC:28284]	6.5108	4.00695e-05
ENSBTAG00000001981	SLC6A17	solute carrier family 6 member 17 [Source:VGNC Symbol;Acc:VGNC:50163]	6.4756	0.0161566
ENSBTAG00000018732	HSPA12B	heat shock protein family A (Hsp70) member 12B [Source:HGNC Symbol;Acc:HGNC:16193]	6.455	2.60629e-05
ENSBTAG00000011150	PFN2	profilin 2 [Source:VGNC Symbol;Acc:VGNC:32776]	6.4371	0.000618494
ENSBTAG00000010899	TIMP2	TIMP metallopeptidase inhibitor 2 [Source:VGNC Symbol;Acc:VGNC:35871]	6.4148	0.00236581
ENSBTAG00000031184	CDKN1C	cyclin dependent kinase inhibitor 1C [Source:VGNC Symbol;Acc:VGNC:27144]	6.4066	0.000582713
ENSBTAG00000003172	MEIS2	Meis homeobox 2 [Source:VGNC Symbol;Acc:VGNC:31382]	6.3979	0.00160017
ENSBTAG00000000042	PYCR1	pyrroline-5-carboxylate reductase 1 [Source:VGNC Symbol;Acc:VGNC:33586]	6.3807	0.0024641
ENSBTAG00000007492	ADAMTSL2	ADAMTS like 2 [Source:VGNC Symbol;Acc:VGNC:25631]	6.3734	0.00744175
ENSBTAG00000047975	DOK5	docking protein 5 [Source:VGNC Symbol;Acc:VGNC:56184]	6.37	0.0020721
ENSBTAG00000017457	STK10	serine/threonine kinase 10 [Source:VGNC Symbol;Acc:VGNC:35384]	6.3595	0.000317957
ENSBTAG00000013699	TBC1D1	TBC1 domain family member 1 [Source:VGNC Symbol;Acc:VGNC:35623]	6.358	0.000174515
ENSBTAG00000007870	FKBP14	FKBP prolyl isomerase 14 [Source:VGNC Symbol;Acc:VGNC:29019]	6.3571	6.67555e-05
ENSBTAG00000017287	DRAM1	DNA damage regulated autophagy modulator 1 [Source:VGNC Symbol;Acc:VGNC:28201]	6.3556	9.04377e-05
ENSBTAG00000018422	RIPK3	receptor interacting serine/threonine kinase 3 [Source:VGNC Symbol;Acc:VGNC:52818]	6.3349	0.000267417
ENSBTAG00000003183	NTN4	netrin 4 [Source:VGNC Symbol;Acc:VGNC:32306]	6.3294	0.000208911
ENSBTAG00000010195	PKN3	protein kinase N3 [Source:VGNC Symbol;Acc:VGNC:32947]	6.2931	0.00243604
ENSBTAG00000054680	siat4B	ST3 beta-galactoside alpha-2,3-sialyltransferase 2 [Source:VGNC Symbol;Acc:VGNC:35332]	6.2867	3.10448e-05
ENSBTAG00000006466	CD53	CD53 molecule [Source:VGNC Symbol;Acc:VGNC:27039]	6.2759	0.00322323
ENSBTAG00000039556	WIPI1	WD repeat domain, phosphoinositide interacting 1 [Source:VGNC Symbol;Acc:VGNC:36942]	6.2751	0.000247616
ENSBTAG00000007652	RFTN2	raftlin family member 2 [Source:VGNC Symbol;Acc:VGNC:33892]	6.2723	0.00183529
ENSBTAG00000011424	TPM2	tropomyosin 2 [Source:VGNC Symbol;Acc:VGNC:36252]	6.2587	0.000677132
ENSBTAG00000033160	FAM114A1	family with sequence similarity 114 member A1 [Source:VGNC Symbol;Acc:VGNC:53713]	6.2512	0.00022947
ENSBTAG00000054188	CMTM3	CKLF like MARVEL transmembrane domain containing 3 [Source:VGNC Symbol;Acc:VGNC:27483]	6.2368	0.000128233
ENSBTAG00000015721	RAVER1	ribonucleoprotein, PTB binding 1 [Source:VGNC Symbol;Acc:VGNC:55304]	6.2352	0.00110941
ENSBTAG00000009260	GPM6B	glycoprotein M6B [Source:VGNC Symbol;Acc:VGNC:29537]	6.2344	0.00078334
ENSBTAG00000033304	TCIM	transcriptional and immune response regulator [Source:VGNC Symbol;Acc:VGNC:49157]	6.2226	1.12213e-06
ENSBTAG00000025752	P3H4	prolyl 3-hydroxylase family member 4 (inactive) [Source:HGNC Symbol;Acc:HGNC:16946]	6.216	0.000122083
ENSBTAG00000020034	LYN	LYN proto-onco, Src family tyrosine kinase [Source:VGNC Symbol;Acc:VGNC:31098]	6.2142	0.000676535
ENSBTAG00000015745	RAB3IL1	RAB3A interacting protein like 1 [Source:VGNC Symbol;Acc:VGNC:33655]	6.2138	0.0104198
ENSBTAG00000017469	CCDC88A	coiled-coil domain containing 88A [Source:VGNC Symbol;Acc:VGNC:26927]	6.2101	5.82455e-05
ENSBTAG00000014713	RARRES1	retinoic acid receptor responder 1 [Source:VGNC Symbol;Acc:VGNC:33731]	6.1711	0.002691
ENSBTAG00000030521	IER5L	immediate early response 5 like [Source:VGNC Symbol;Acc:VGNC:30041]	6.1681	4.77997e-05
ENSBTAG00000016092	SPATS2L	spermatosis associated serine rich 2 like [Source:VGNC Symbol;Acc:VGNC:35194]	6.1634	0.000280879
ENSBTAG00000004339	LOC508153		6.1624	0.000920595
ENSBTAG00000019674	CLIP3	CAP-Gly domain containing linker protein 3 [Source:VGNC Symbol;Acc:VGNC:27446]	6.1538	0.00119463
ENSBTAG00000007450	C2	complement C2 [Source:VGNC Symbol;Acc:VGNC:53959]	6.1512	0.000209284
ENSBTAG00000000653	PPP1R16B	protein phosphatase 1 regulatory subunit 16B [Source:VGNC Symbol;Acc:VGNC:33231]	6.1511	0.000454565
ENSBTAG00000002551	KCNJ8	potassium inwardly rectifying channel subfamily J member 8 [Source:VGNC Symbol;Acc:VGNC:30463]	6.1498	0.000294768
ENSBTAG00000050334	CD83	CD83 molecule [Source:VGNC Symbol;Acc:VGNC:27050]	6.1467	0.00315395
ENSBTAG00000011590	GLIPR1	GLI pathosis related 1 [Source:VGNC Symbol;Acc:VGNC:29402]	6.1433	0.00112924
ENSBTAG00000005205	DSE	dermatan sulfate epimerase [Source:VGNC Symbol;Acc:VGNC:53789]	6.1398	2.11797e-05
ENSBTAG00000004613	CSGALNACT1	chondroitin sulfate N-acetylgalactosaminyltransferase 1 [Source:VGNC Symbol;Acc:VGNC:27759]	6.1346	2.49805e-05
ENSBTAG00000018877	PDIA5	protein disulfide isomerase family A member 5 [Source:VGNC Symbol;Acc:VGNC:32699]	6.106	5.9677e-05
ENSBTAG00000002346	HSD3B7	hydroxy-delta-5-steroid dehydrogenase, 3 beta- and steroid delta-isomerase 7 [Source:VGNC Symbol;Acc:VGNC:29978]	6.0983	0.00056147
ENSBTAG00000018289	TMEM150A	transmembrane protein 150A [Source:VGNC Symbol;Acc:VGNC:35980]	6.092	0.00423241
ENSBTAG00000052600			6.0712	0.0029019
ENSBTAG00000019036	ARHGAP28	Rho GTPase activating protein 28 [Source:VGNC Symbol;Acc:VGNC:26086]	6.0578	0.000388843
ENSBTAG00000034785	DNAJC15	DnaJ heat shock protein family (Hsp40) member C15 [Source:VGNC Symbol;Acc:VGNC:53812]	6.0566	0.000372358
ENSBTAG00000008483	CALCRL	calcitonin receptor like receptor [Source:VGNC Symbol;Acc:VGNC:26705]	6.0345	0.000135911
ENSBTAG00000014319	DNM3	dynamin 3 [Source:VGNC Symbol;Acc:VGNC:106714]	6.02	0.00189965
ENSBTAG00000000501	KLHL13	kelch like family member 13 [Source:VGNC Symbol;Acc:VGNC:30643]	5.9945	7.15993e-05
ENSBTAG00000007554	IFI6	interferon alpha inducible protein 6 [Source:VGNC Symbol;Acc:VGNC:30047]	5.9875	0.000388409
ENSBTAG00000003840	GUCY1B1	guanylate cyclase 1 soluble subunit beta 1 [Source:VGNC Symbol;Acc:VGNC:29721]	5.9868	1.44018e-05
ENSBTAG00000015080	PHACTR3	phosphatase and actin regulator 3 [Source:VGNC Symbol;Acc:VGNC:57015]	5.9829	0.00642143
ENSBTAG00000007338	TYROBP	transmembrane immune signaling adaptor TYROBP [Source:VGNC Symbol;Acc:VGNC:36552]	5.9761	0.000513115
ENSBTAG00000010165	C22H3orf18	chromosome 22 C3orf18 homolog [Source:VGNC Symbol;Acc:VGNC:52674]	5.9721	0.0017841
ENSBTAG00000015212	IFNAR2	interferon alpha and beta receptor subunit 2 [Source:VGNC Symbol;Acc:VGNC:30055]	5.9711	1.53037e-08
ENSBTAG00000013185	TIMD4	T cell immunoglobulin and mucin domain containing 4 [Source:VGNC Symbol;Acc:VGNC:55313]	5.962	0.0473871
ENSBTAG00000007626	IL2RG	interleukin 2 receptor subunit gamma [Source:VGNC Symbol;Acc:VGNC:30153]	5.9573	0.0121774
ENSBTAG00000004104	RUNX2	RUNX family transcription factor 2 [Source:VGNC Symbol;Acc:VGNC:34220]	5.9535	2.13332e-05
ENSBTAG00000010968	TMED1	transmembrane p24 trafficking protein 1 [Source:VGNC Symbol;Acc:VGNC:35934]	5.9474	0.00295831
ENSBTAG00000006921	ABCA6	ATP binding cassette subfamily A member 6 [Source:VGNC Symbol;Acc:VGNC:25460]	5.9432	0.0116155
ENSBTAG00000002942	SLC2A10	solute carrier family 2 member 10 [Source:VGNC Symbol;Acc:VGNC:34797]	5.9421	0.00145853
ENSBTAG00000000944	LPCAT1	lysophosphatidylcholine acyltransferase 1 [Source:VGNC Symbol;Acc:VGNC:30961]	5.922	4.54142e-05
ENSBTAG00000000917	BMP1	bone morphotic protein 1 [Source:VGNC Symbol;Acc:VGNC:26514]	5.9015	0.000658103
ENSBTAG00000034776	DDAH1	dimethylarginine dimethylaminohydrolase 1 [Source:VGNC Symbol;Acc:VGNC:27939]	5.8949	0.000555943
ENSBTAG00000001244	PLAT	plasminogen activator, tissue type [Source:VGNC Symbol;Acc:VGNC:32974]	5.8714	2.62597e-06
ENSBTAG00000008897	BIN2	bridging integrator 2 [Source:VGNC Symbol;Acc:VGNC:26498]	5.8375	0.000318392
ENSBTAG00000003245	BCAR3	BCAR3 adaptor protein, NSP family member [Source:VGNC Symbol;Acc:VGNC:53850]	5.8364	0.0104743
ENSBTAG00000019741	C3AR1	complement C3a receptor 1 [Source:VGNC Symbol;Acc:VGNC:26639]	5.8276	0.00169031
ENSBTAG00000011584	CHST2	carbohydrate sulfotransferase 2 [Source:VGNC Symbol;Acc:VGNC:27344]	5.7965	4.30447e-05
ENSBTAG00000016481	CALU	calumenin [Source:VGNC Symbol;Acc:VGNC:26717]	5.7902	1.81065e-05
ENSBTAG00000049791			5.7888	0.00175659
ENSBTAG00000000820	GNG11	G protein subunit gamma 11 [Source:VGNC Symbol;Acc:VGNC:53646]	5.7794	1.58145e-05
ENSBTAG00000020578	PRDM6	PR/SET domain 6 [Source:VGNC Symbol;Acc:VGNC:33298]	5.7687	0.0268285
ENSBTAG00000013369	COL14A1	collagen type XIV alpha 1 chain [Source:VGNC Symbol;Acc:VGNC:53851]	5.7598	0.00358635
ENSBTAG00000014471	PALM2	paralemmin 2 [Source:VGNC Symbol;Acc:VGNC:56978]	5.7579	2.6253e-05
ENSBTAG00000000113	ARHGEF2	Rho/Rac guanine nucleotide exchange factor 2 [Source:VGNC Symbol;Acc:VGNC:26111]	5.7556	5.87275e-06
ENSBTAG00000017060	ITGB2	integrin subunit beta 2 [Source:VGNC Symbol;Acc:VGNC:30327]	5.7534	0.00793866
ENSBTAG00000006072	LRRC59	leucine rich repeat containing 59 [Source:VGNC Symbol;Acc:VGNC:55843]	5.7271	0.000295729
ENSBTAG00000012829	EBI3	Epstein-Barr virus induced 3 [Source:HGNC Symbol;Acc:HGNC:3129]	5.7231	0.0099154
ENSBTAG00000011001	ERG	ETS transcription factor ERG [Source:VGNC Symbol;Acc:VGNC:50174]	5.7218	3.36034e-05
ENSBTAG00000031851	SELPLG	selectin P ligand [Source:VGNC Symbol;Acc:VGNC:34425]	5.7195	0.0242439
ENSBTAG00000020931	CHN2	chimerin 2 [Source:VGNC Symbol;Acc:VGNC:50060]	5.7182	0.00190023
ENSBTAG00000046324	LOC100297676		5.7166	0.00449653
ENSBTAG00000003763	MYO5C	myosin VC [Source:VGNC Symbol;Acc:VGNC:31828]	5.7166	0.006371
ENSBTAG00000018419	ADCY4	adenylate cyclase 4 [Source:VGNC Symbol;Acc:VGNC:25645]	5.7084	0.000218221
ENSBTAG00000021133	TENM3	teneurin transmembrane protein 3 [Source:VGNC Symbol;Acc:VGNC:35743]	5.7059	0.0362343
ENSBTAG00000016857	ADAMTS15	ADAM metallopeptidase with thrombospondin type 1 motif 15 [Source:VGNC Symbol;Acc:VGNC:25619]	5.6663	0.000141336
ENSBTAG00000007705	COLEC12	collectin subfamily member 12 [Source:VGNC Symbol;Acc:VGNC:27579]	5.6621	0.00137619
ENSBTAG00000011658	PTPN18	protein tyrosine phosphatase non-receptor type 18 [Source:VGNC Symbol;Acc:VGNC:33533]	5.6513	0.0119971
ENSBTAG00000015742	ICAM3	intercellular adhesion molecule 3 [Source:VGNC Symbol;Acc:VGNC:50198]	5.6456	0.00234434
ENSBTAG00000002107	FZD1	frizzled class receptor 1 [Source:VGNC Symbol;Acc:VGNC:29165]	5.6364	0.00123125
ENSBTAG00000005373	TPM1	tropomyosin 1 [Source:VGNC Symbol;Acc:VGNC:106994]	5.6294	1.72559e-05
ENSBTAG00000039599	HOXB4	homeobox B4 [Source:VGNC Symbol;Acc:VGNC:29920]	5.6289	0.000750414
ENSBTAG00000054306			5.6258	6.31432e-06
ENSBTAG00000030278	EGFL7	EGF like domain multiple 7 [Source:VGNC Symbol;Acc:VGNC:59214]	5.6254	0.00193114
ENSBTAG00000003457	ATF5	activating transcription factor 5 [Source:VGNC Symbol;Acc:VGNC:26243]	5.6039	0.000873754
ENSBTAG00000001966	PDGFRL	platelet derived growth factor receptor like [Source:VGNC Symbol;Acc:VGNC:32694]	5.6023	0.00377785
ENSBTAG00000011034	ANGPT2	angiopoietin 2 [Source:VGNC Symbol;Acc:VGNC:25888]	5.5942	0.000132725
ENSBTAG00000019903	RAMP2	receptor activity modifying protein 2 [Source:VGNC Symbol;Acc:VGNC:33707]	5.5865	1.55577e-05
ENSBTAG00000007213	SIRPA	signal regulatory protein alpha [Source:NCBI gene (formerly Entrezgene);Acc:327666]	5.5789	0.000196864
ENSBTAG00000037539	LOC534578		5.5614	0.00162657
ENSBTAG00000000786	NQO2	N-ribosyldihydronicotinamide:quinone reductase 2 [Source:VGNC Symbol;Acc:VGNC:32225]	5.5609	0.0029987
ENSBTAG00000052670	CD99L2	CD99 molecule like 2 [Source:VGNC Symbol;Acc:VGNC:106678]	5.555	0.000923137
ENSBTAG00000046467	PTP4A3	protein tyrosine phosphatase 4A3 [Source:VGNC Symbol;Acc:VGNC:33525]	5.5488	0.000709655
ENSBTAG00000001009	HCLS1	hematopoietic cell-specific Lyn substrate 1 [Source:VGNC Symbol;Acc:VGNC:29775]	5.5467	0.00201169
ENSBTAG00000023652	PROS1	protein S [Source:VGNC Symbol;Acc:VGNC:49565]	5.5285	0.000306095
ENSBTAG00000000802	LYVE1	lymphatic vessel endothelial hyaluronan receptor 1 [Source:VGNC Symbol;Acc:VGNC:31116]	5.5194	0.00192639
ENSBTAG00000009942	PLCL2	phospholipase C like 2 [Source:VGNC Symbol;Acc:VGNC:32992]	5.5145	0.000935867
ENSBTAG00000015655	APBB1	amyloid beta protein binding family B member 1 [Source:VGNC Symbol;Acc:VGNC:26003]	5.5031	0.00410913
ENSBTAG00000014560	HLX	H2.0 like homeobox [Source:VGNC Symbol;Acc:VGNC:50277]	5.4904	2.91961e-05
ENSBTAG00000002738	S1PR2	sphingosine-1-phosphate receptor 2 [Source:VGNC Symbol;Acc:VGNC:34253]	5.4893	0.00319986
ENSBTAG00000018578	LOXL3	lysyl oxidase like 3 [Source:VGNC Symbol;Acc:VGNC:30954]	5.4735	0.00330986
ENSBTAG00000037465	TRIM34		5.4676	0.00652367
ENSBTAG00000013884	SIPA1	signal-induced proliferation-associated 1 [Source:VGNC Symbol;Acc:VGNC:34627]	5.4644	5.45198e-05
ENSBTAG00000024928	TNFRSF1B	TNF receptor superfamily member 1B [Source:VGNC Symbol;Acc:VGNC:36165]	5.4633	0.00488125
ENSBTAG00000038490	CLEC4A	C-type lectin domain family 4 member A [Source:VGNC Symbol;Acc:VGNC:27430]	5.4605	0.00295289
ENSBTAG00000009507	PHETA2	PH domain containing endocytic trafficking adaptor 2 [Source:VGNC Symbol;Acc:VGNC:28715]	5.4438	0.000280433
ENSBTAG00000019294	ABCC9	ATP binding cassette subfamily C member 9 [Source:VGNC Symbol;Acc:VGNC:25476]	5.4391	0.00482404
ENSBTAG00000007635	PLCL1	phospholipase C like 1 (inactive) [Source:VGNC Symbol;Acc:VGNC:56161]	5.4285	0.00401044
ENSBTAG00000016341	RGS5	regulator of G protein signaling 5 [Source:VGNC Symbol;Acc:VGNC:55670]	5.4119	0.00185142
ENSBTAG00000003880	EMILIN2	elastin microfibril interfacer 2 [Source:VGNC Symbol;Acc:VGNC:28474]	5.3901	0.000709655
ENSBTAG00000049163	TSPAN9	tetraspanin 9 [Source:VGNC Symbol;Acc:VGNC:36443]	5.3861	8.80973e-05
ENSBTAG00000020148	TEK	TEK receptor tyrosine kinase [Source:VGNC Symbol;Acc:VGNC:35735]	5.3706	0.000101289
ENSBTAG00000030845			5.3616	0.0012152
ENSBTAG00000003505	DCN	decorin [Source:VGNC Symbol;Acc:VGNC:27918]	5.3421	0.000920595
ENSBTAG00000014693	TMEM88	transmembrane protein 88 [Source:VGNC Symbol;Acc:VGNC:36120]	5.3397	0.00333591
ENSBTAG00000000704	GUSB		5.3264	1.09576e-05
ENSBTAG00000011833	GRIA3	glutamate ionotropic receptor AMPA type subunit 3 [Source:VGNC Symbol;Acc:VGNC:29640]	5.3259	0.00223173
ENSBTAG00000053714			5.3055	0.037524
ENSBTAG00000000053	FILIP1	filamin A interacting protein 1 [Source:VGNC Symbol;Acc:VGNC:29012]	5.2957	1.07701e-05
ENSBTAG00000012805	TSPAN13	tetraspanin 13 [Source:VGNC Symbol;Acc:VGNC:36428]	5.2715	0.000144447
ENSBTAG00000000715	LOC530077		5.2384	0.0224847
ENSBTAG00000024503	FCER1G	Fc fragment of IgE receptor Ig [Source:VGNC Symbol;Acc:VGNC:28931]	5.238	0.00377785
ENSBTAG00000049656			5.2325	0.0193008
ENSBTAG00000040392	MGC139164		5.228	0.000262547
ENSBTAG00000009230	FBLN7	fibulin 7 [Source:VGNC Symbol;Acc:VGNC:28884]	5.2241	0.043834
ENSBTAG00000020173	INPP5D	inositol polyphosphate-5-phosphatase D [Source:VGNC Symbol;Acc:VGNC:30212]	5.2148	0.00109304
ENSBTAG00000018003	ARHGEF25	Rho guanine nucleotide exchange factor 25 [Source:VGNC Symbol;Acc:VGNC:26112]	5.2106	0.00108233
ENSBTAG00000044129	ST6GALNAC6	ST6 N-acetylgalactosaminide alpha-2,6-sialyltransferase 6 [Source:VGNC Symbol;Acc:VGNC:35342]	5.2087	9.583e-06
ENSBTAG00000033214	TBC1D19	TBC1 domain family member 19 [Source:VGNC Symbol;Acc:VGNC:35632]	5.2063	0.000265989
ENSBTAG00000007246	TMEM204	transmembrane protein 204 [Source:VGNC Symbol;Acc:VGNC:36026]	5.2058	0.000108344
ENSBTAG00000024081	ECM2	extracellular matrix protein 2 [Source:VGNC Symbol;Acc:VGNC:28312]	5.2004	0.0058579
ENSBTAG00000008283	FLI1	Fli-1 proto-onco, ETS transcription factor [Source:VGNC Symbol;Acc:VGNC:29031]	5.1967	2.91961e-05
ENSBTAG00000020538	HERC5	HECT and RLD domain containing E3 ubiquitin protein ligase 5 [Source:VGNC Symbol;Acc:VGNC:29814]	5.1919	0.00089014
ENSBTAG00000030913	MX1	MX dynamin like GTPase 1 [Source:VGNC Symbol;Acc:VGNC:31770]	5.1795	0.00320138
ENSBTAG00000004777	S100B	S100 calcium binding protein B [Source:VGNC Symbol;Acc:VGNC:34248]	5.1588	2.49805e-05
ENSBTAG00000000655	MIPOL1	mirror-image polydactyly 1 [Source:VGNC Symbol;Acc:VGNC:106823]	5.1551	0.0028749
ENSBTAG00000006846	LGALS9	galectin 9 [Source:NCBI gene (formerly Entrezgene);Acc:510813]	5.1543	0.000785524
ENSBTAG00000012032	PDE4A	phosphodiesterase 4A [Source:VGNC Symbol;Acc:VGNC:55071]	5.1415	0.00202639
ENSBTAG00000020199	F2R	coagulation factor II thrombin receptor [Source:VGNC Symbol;Acc:VGNC:28683]	5.1406	4.63208e-06
ENSBTAG00000039954	COPZ2	COPI coat complex subunit zeta 2 [Source:VGNC Symbol;Acc:VGNC:27608]	5.1375	0.00296774
ENSBTAG00000030369	IFFO1	intermediate filament family orphan 1 [Source:VGNC Symbol;Acc:VGNC:30042]	5.0998	0.000840698
ENSBTAG00000000146	FARP1	FERM, ARH/RhoGEF and pleckstrin domain protein 1 [Source:VGNC Symbol;Acc:VGNC:28865]	5.0908	0.000558202
ENSBTAG00000002317	PTN	pleiotrophin [Source:VGNC Symbol;Acc:VGNC:33521]	5.0892	0.0107933
ENSBTAG00000040242			5.0852	0.00180482
ENSBTAG00000021483	OLFML1	olfactomedin like 1 [Source:VGNC Symbol;Acc:VGNC:32421]	5.0827	5.9677e-05
ENSBTAG00000001785	TGM3	transglutaminase 3 [Source:VGNC Symbol;Acc:VGNC:35811]	5.0825	0.0229252
ENSBTAG00000008435	DELE1	DAP3 binding cell death enhancer 1 [Source:VGNC Symbol;Acc:VGNC:50135]	5.081	3.14042e-05
ENSBTAG00000013745	ITGA5	integrin subunit alpha 5 [Source:VGNC Symbol;Acc:VGNC:30317]	5.0771	0.0156545
ENSBTAG00000003506	STEAP2	STEAP2 metalloreductase [Source:VGNC Symbol;Acc:VGNC:35379]	5.0724	0.000570194
ENSBTAG00000006326	ALDH1L2	aldehyde dehydrogenase 1 family member L2 [Source:VGNC Symbol;Acc:VGNC:25812]	5.0718	0.0120986
ENSBTAG00000012526	APBB1IP	amyloid beta protein binding family B member 1 interacting protein [Source:VGNC Symbol;Acc:VGNC:26004]	5.0698	0.00202493
ENSBTAG00000008154	LIMD2	LIM domain containing 2 [Source:VGNC Symbol;Acc:VGNC:30889]	5.0614	0.00440192
ENSBTAG00000054649	LOC768255		5.0536	0.0278124
ENSBTAG00000001576	TMEM140	transmembrane protein 140 [Source:VGNC Symbol;Acc:VGNC:35973]	5.0502	0.0127552
ENSBTAG00000013165	ENPP2	ectonucleotide pyrophosphatase/phosphodiesterase 2 [Source:VGNC Symbol;Acc:VGNC:28505]	5.048	0.000108344
ENSBTAG00000001640	EPB41L1	erythrocyte membrane protein band 4.1 like 1 [Source:VGNC Symbol;Acc:VGNC:28520]	5.0359	0.00127251
ENSBTAG00000013235	TINAGL1	tubulointerstitial nephritis antigen like 1 [Source:VGNC Symbol;Acc:VGNC:35875]	5.0298	0.000519366
ENSBTAG00000001822	SNX10	sorting nexin 10 [Source:VGNC Symbol;Acc:VGNC:35091]	5.0244	0.00179149
ENSBTAG00000016462	TCF4	transcription factor 4 [Source:VGNC Symbol;Acc:VGNC:35694]	5.0217	0.000148725
ENSBTAG00000024105	BCL2L11	BCL2 like 11 [Source:VGNC Symbol;Acc:VGNC:50256]	5.0126	0.000154645
ENSBTAG00000047958	DPP7	dipeptidyl peptidase 7 [Source:VGNC Symbol;Acc:VGNC:28188]	5.0109	0.00410069
ENSBTAG00000046314	TBC1D8B	TBC1 domain family member 8B [Source:VGNC Symbol;Acc:VGNC:106968]	4.9685	0.000974167
ENSBTAG00000020758	MAP3K12	mitogen-activated protein kinase kinase kinase 12 [Source:VGNC Symbol;Acc:VGNC:31190]	4.9589	0.000483526
ENSBTAG00000005947	PLAU	plasminogen activator, urokinase [Source:VGNC Symbol;Acc:VGNC:32975]	4.9522	0.000193842
ENSBTAG00000049782	LOC404103		4.9313	0.0221506
ENSBTAG00000020898	CHST12	carbohydrate sulfotransferase 12 [Source:VGNC Symbol;Acc:VGNC:27340]	4.9281	0.000714781
ENSBTAG00000005997	ABCB1		4.8922	0.00098242
ENSBTAG00000024888	PDE5A	phosphodiesterase 5A [Source:VGNC Symbol;Acc:VGNC:32678]	4.8844	0.000920595
ENSBTAG00000024015	PTPRM	protein tyrosine phosphatase receptor type M [Source:VGNC Symbol;Acc:VGNC:33553]	4.8813	7.97292e-05
ENSBTAG00000020225	TBXAS1	thromboxane A synthase 1 [Source:VGNC Symbol;Acc:VGNC:35674]	4.8774	0.0115881
ENSBTAG00000019754	CAVIN3	caveolae associated protein 3 [Source:VGNC Symbol;Acc:VGNC:26804]	4.8736	0.000143846
ENSBTAG00000015844	TFPI2	tissue factor pathway inhibitor 2 [Source:VGNC Symbol;Acc:VGNC:35794]	4.8699	2.98849e-05
ENSBTAG00000032996	P4HA1	prolyl 4-hydroxylase subunit alpha 1 [Source:VGNC Symbol;Acc:VGNC:32535]	4.8651	0.000395166
ENSBTAG00000006044	KLHL5	kelch like family member 5 [Source:VGNC Symbol;Acc:VGNC:30668]	4.8622	0.00105818
ENSBTAG00000014933	TRAK2	trafficking kinesin protein 2 [Source:VGNC Symbol;Acc:VGNC:36281]	4.8615	0.00542937
ENSBTAG00000051269			4.8504	0.0103291
ENSBTAG00000015053	CFL2	cofilin 2 [Source:VGNC Symbol;Acc:VGNC:27254]	4.8361	0.000255251
ENSBTAG00000014217	HHEX	hematopoietically expressed homeobox [Source:VGNC Symbol;Acc:VGNC:29839]	4.8215	0.000349847
ENSBTAG00000012464	AFAP1	actin filament associated protein 1 [Source:VGNC Symbol;Acc:VGNC:25706]	4.8064	4.52345e-05
ENSBTAG00000017599	NR2F1	nuclear receptor subfamily 2 group F member 1 [Source:VGNC Symbol;Acc:VGNC:32240]	4.804	3.18698e-05
ENSBTAG00000021934	RETSAT	retinol saturase [Source:VGNC Symbol;Acc:VGNC:33881]	4.7994	0.000456476
ENSBTAG00000019347	PLXDC1	plexin domain containing 1 [Source:VGNC Symbol;Acc:VGNC:33057]	4.7965	0.0325095
ENSBTAG00000002041	SASH3	SAM and SH3 domain containing 3 [Source:VGNC Symbol;Acc:VGNC:34294]	4.7957	0.00261313
ENSBTAG00000018463	VIM	vimentin [Source:VGNC Symbol;Acc:VGNC:36796]	4.7907	9.55433e-05
ENSBTAG00000011043	RAC2	Rac family small GTPase 2 [Source:VGNC Symbol;Acc:VGNC:49061]	4.7871	0.0152937
ENSBTAG00000019018	LOC112441484		4.7866	0.00563917
ENSBTAG00000012405	PEAR1	platelet endothelial aggregation receptor 1 [Source:VGNC Symbol;Acc:VGNC:32734]	4.7817	0.000218221
ENSBTAG00000006005	MPND	MPN domain containing [Source:VGNC Symbol;Acc:VGNC:31580]	4.7809	0.00432268
ENSBTAG00000013953	CALD1	caldesmon 1 [Source:VGNC Symbol;Acc:VGNC:26706]	4.7742	7.72437e-06
ENSBTAG00000030425	ID3	inhibitor of DNA binding 3, HLH protein [Source:VGNC Symbol;Acc:VGNC:30032]	4.7737	6.5637e-07
ENSBTAG00000011851	FYN	FYN proto-onco, Src family tyrosine kinase [Source:VGNC Symbol;Acc:VGNC:29163]	4.7734	0.00075569
ENSBTAG00000025410	EGFL8	EGF like domain multiple 8 [Source:VGNC Symbol;Acc:VGNC:28365]	4.7656	8.90153e-05
ENSBTAG00000011139	BCHE	butyrylcholinesterase [Source:VGNC Symbol;Acc:VGNC:26443]	4.7624	0.00597378
ENSBTAG00000007808	ANTXR1	ANTXR cell adhesion molecule 1 [Source:VGNC Symbol;Acc:VGNC:25961]	4.7593	0.0048045
ENSBTAG00000005137	LPGAT1	lysophosphatidylglycerol acyltransferase 1 [Source:VGNC Symbol;Acc:VGNC:30965]	4.7568	0.000221824
ENSBTAG00000015043	MFNG	MFNG O-fucosylpeptide 3-beta-N-acetylglucosaminyltransferase [Source:VGNC Symbol;Acc:VGNC:31429]	4.756	0.000299409
ENSBTAG00000017455	ADAM9	ADAM metallopeptidase domain 9 [Source:VGNC Symbol;Acc:VGNC:25613]	4.7502	6.95582e-06
ENSBTAG00000031572	IFT80	intraflagellar transport 80 [Source:VGNC Symbol;Acc:VGNC:59338]	4.7386	0.00188959
ENSBTAG00000021842	FCGR2B	Fc fragment of IgG receptor IIb [Source:NCBI gene (formerly Entrezgene);Acc:282229]	4.7361	0.0005031
ENSBTAG00000020542	SHE	Src homology 2 domain containing E [Source:VGNC Symbol;Acc:VGNC:34595]	4.7302	0.000302207
ENSBTAG00000021026	PJA1	praja ring finger ubiquitin ligase 1 [Source:VGNC Symbol;Acc:VGNC:106867]	4.7286	2.11797e-05
ENSBTAG00000049493	LOC104968820		4.7235	0.0176439
ENSBTAG00000008792	RNASE6	ribonuclease A family member k6 [Source:VGNC Symbol;Acc:VGNC:33999]	4.719	0.00138381
ENSBTAG00000021326	CCL20	C-C motif chemokine ligand 20 [Source:VGNC Symbol;Acc:VGNC:26947]	4.7187	0.0474326
ENSBTAG00000005477	LAPTM5	lysosomal protein transmembrane 5 [Source:VGNC Symbol;Acc:VGNC:30788]	4.713	0.00204786
ENSBTAG00000014614	ACTA2	actin alpha 2, smooth muscle [Source:VGNC Symbol;Acc:VGNC:106627]	4.7127	0.000572679
ENSBTAG00000018975	KCNT1	potassium sodium-activated channel subfamily T member 1 [Source:VGNC Symbol;Acc:VGNC:30494]	4.7119	0.00318929
ENSBTAG00000005534	ENO3	enolase 3 [Source:VGNC Symbol;Acc:VGNC:28498]	4.7041	0.00798801
ENSBTAG00000012193	TTC28	tetratricopeptide repeat domain 28 [Source:VGNC Symbol;Acc:VGNC:36467]	4.6974	0.00742033
ENSBTAG00000013300	KCNMA1	potassium calcium-activated channel subfamily M alpha 1 [Source:VGNC Symbol;Acc:VGNC:30479]	4.6939	0.0398395
ENSBTAG00000053050		sterile alpha motif domain containing 9 [Source:NCBI gene (formerly Entrezgene);Acc:514205]	4.6846	0.000377693
ENSBTAG00000017866	CD36	CD36 molecule [Source:NCBI gene (formerly Entrezgene);Acc:281052]	4.678	0.0164306
ENSBTAG00000051298	PVR	PVR cell adhesion molecule [Source:HGNC Symbol;Acc:HGNC:9705]	4.6777	0.000472649
ENSBTAG00000012505	ARHGEF17	Rho guanine nucleotide exchange factor 17 [Source:VGNC Symbol;Acc:VGNC:26109]	4.6758	1.58145e-05
ENSBTAG00000021282	SGCE	sarcoglycan epsilon [Source:VGNC Symbol;Acc:VGNC:34538]	4.6728	0.00108233
ENSBTAG00000007196	TAGLN	transgelin [Source:VGNC Symbol;Acc:VGNC:35585]	4.6692	0.00666481
ENSBTAG00000015815	CFP	complement factor properdin [Source:VGNC Symbol;Acc:VGNC:27256]	4.6495	0.0170394
ENSBTAG00000011784	FGR	FGR proto-onco, Src family tyrosine kinase [Source:VGNC Symbol;Acc:VGNC:28994]	4.6469	0.00496852
ENSBTAG00000009353	EVI2B	ecotropic viral integration site 2B [Source:VGNC Symbol;Acc:VGNC:55822]	4.6422	0.00246024
ENSBTAG00000022489	LOC509283		4.6397	0.00394203
ENSBTAG00000025822	CALML4	calmodulin like 4 [Source:VGNC Symbol;Acc:VGNC:26713]	4.6339	0.000616238
ENSBTAG00000004840	C1S	complement C1s [Source:VGNC Symbol;Acc:VGNC:26630]	4.6303	0.000696297
ENSBTAG00000014176	REM1	RRAD and GEM like GTPase 1 [Source:VGNC Symbol;Acc:VGNC:33863]	4.6175	0.00507477
ENSBTAG00000004950	BRN	brain ribonuclease [Source:NCBI gene (formerly Entrezgene);Acc:280720]	4.6169	0.0128032
ENSBTAG00000052306	LOC777594		4.613	0.000253276
ENSBTAG00000007644	GNG7	G protein subunit gamma 7 [Source:VGNC Symbol;Acc:VGNC:29468]	4.6115	0.0074718
ENSBTAG00000020983	RRAS	RAS related [Source:VGNC Symbol;Acc:VGNC:49146]	4.6061	0.0116039
ENSBTAG00000031725	TNFSF12	TNF superfamily member 12 [Source:VGNC Symbol;Acc:VGNC:55878]	4.6019	0.000343546
ENSBTAG00000012387	PAM	peptidylglycine alpha-amidating monooxygenase [Source:VGNC Symbol;Acc:VGNC:32561]	4.6006	4.39861e-05
ENSBTAG00000017788	AKT3	AKT serine/threonine kinase 3 [Source:VGNC Symbol;Acc:VGNC:25800]	4.6005	0.00108233
ENSBTAG00000005654	TMSB10	thymosin beta 10 [Source:NCBI gene (formerly Entrezgene);Acc:282385]	4.5959	1.53879e-07
ENSBTAG00000004017	PLEKHG2	pleckstrin homology and RhoGEF domain containing G2 [Source:VGNC Symbol;Acc:VGNC:33015]	4.5881	1.09576e-05
ENSBTAG00000021818	ADGRE5	adhesion G protein-coupled receptor E5 [Source:VGNC Symbol;Acc:VGNC:55196]	4.5749	0.00303836
ENSBTAG00000054628	PMEPA1	prostate transmembrane protein, androgen induced 1 [Source:VGNC Symbol;Acc:VGNC:33070]	4.5748	3.49487e-05
ENSBTAG00000008121	RSPO3	R-spondin 3 [Source:VGNC Symbol;Acc:VGNC:106906]	4.5374	0.00337579
ENSBTAG00000009381	LCP2	lymphocyte cytosolic protein 2 [Source:VGNC Symbol;Acc:VGNC:30818]	4.5374	0.0194764
ENSBTAG00000000076	RECK	reversion inducing cysteine rich protein with kazal motifs [Source:VGNC Symbol;Acc:VGNC:33847]	4.5342	0.000258805
ENSBTAG00000003708	SEC23A	SEC23 homolog A, COPII coat complex component [Source:VGNC Symbol;Acc:VGNC:34410]	4.5212	0.000127041
ENSBTAG00000020892	IL2RA	interleukin 2 receptor subunit alpha [Source:VGNC Symbol;Acc:VGNC:56188]	4.5168	0.00719948
ENSBTAG00000001468	SAMD4A	sterile alpha motif domain containing 4A [Source:VGNC Symbol;Acc:VGNC:34272]	4.5129	0.000176563
ENSBTAG00000048369			4.5111	9.65658e-05
ENSBTAG00000043976	RNFT2	ring finger protein, transmembrane 2 [Source:VGNC Symbol;Acc:VGNC:34075]	4.51	0.0076368
ENSBTAG00000010992	CTSH	cathepsin H [Source:VGNC Symbol;Acc:VGNC:27816]	4.5093	0.00593777
ENSBTAG00000020468	MICU3	mitochondrial calcium uptake family member 3 [Source:VGNC Symbol;Acc:VGNC:31463]	4.5053	0.00169126
ENSBTAG00000008389	HTRA1	HtrA serine peptidase 1 [Source:VGNC Symbol;Acc:VGNC:30004]	4.5052	0.00150527
ENSBTAG00000021746	ANXA5	annexin A5 [Source:VGNC Symbol;Acc:VGNC:25967]	4.5042	0.000272013
ENSBTAG00000015582	HMOX1	heme oxygenase 1 [Source:VGNC Symbol;Acc:VGNC:29885]	4.5036	0.000186163
ENSBTAG00000009290	FAM161A	FAM161 centrosomal protein A [Source:VGNC Symbol;Acc:VGNC:28742]	4.4909	0.00127376
ENSBTAG00000001057	ARFGAP3	ADP ribosylation factor GTPase activating protein 3 [Source:VGNC Symbol;Acc:VGNC:26063]	4.4873	0.000206244
ENSBTAG00000012052	PADI4	peptidyl arginine deiminase 4 [Source:VGNC Symbol;Acc:VGNC:32548]	4.4842	0.0436779
ENSBTAG00000007988	STX2	syntaxin 2 [Source:VGNC Symbol;Acc:VGNC:35438]	4.4832	3.18969e-05
ENSBTAG00000009086	LOXL1	lysyl oxidase like 1 [Source:VGNC Symbol;Acc:VGNC:30952]	4.4731	0.000490481
ENSBTAG00000048896			4.4703	0.00789661
ENSBTAG00000007079	LCP1	lymphocyte cytosolic protein 1 [Source:VGNC Symbol;Acc:VGNC:30817]	4.4592	0.00387707
ENSBTAG00000009568	KANK2	KN motif and ankyrin repeat domains 2 [Source:VGNC Symbol;Acc:VGNC:30390]	4.4499	0.00074966
ENSBTAG00000014432	HNMT	histamine N-methyltransferase [Source:VGNC Symbol;Acc:VGNC:29893]	4.4459	0.00166805
ENSBTAG00000005785	DPY19L1	dpy-19 like C-mannosyltransferase 1 [Source:VGNC Symbol;Acc:VGNC:28192]	4.4156	7.86727e-05
ENSBTAG00000002394	TMEM44	transmembrane protein 44 [Source:VGNC Symbol;Acc:VGNC:36088]	4.4141	0.00279236
ENSBTAG00000008603	TASL	TLR adaptor interacting with endolysosomal SLC15A4 [Source:VGNC Symbol;Acc:VGNC:56524]	4.4126	0.00300972
ENSBTAG00000011400	DBN1	drebrin 1 [Source:VGNC Symbol;Acc:VGNC:27890]	4.4115	0.000167406
ENSBTAG00000018331	CLEC3B	C-type lectin domain family 3 member B [Source:VGNC Symbol;Acc:VGNC:27429]	4.4108	0.00078334
ENSBTAG00000011307	DNM1	dynamin 1 [Source:VGNC Symbol;Acc:VGNC:50145]	4.4092	0.0194231
ENSBTAG00000030424	CLEC1A	C-type lectin domain family 1 member A [Source:VGNC Symbol;Acc:VGNC:27427]	4.4049	0.000198381
ENSBTAG00000019819	FUT8	fucosyltransferase 8 [Source:VGNC Symbol;Acc:VGNC:29152]	4.4044	0.00336504
ENSBTAG00000016800	SEMA6D	semaphorin 6D [Source:VGNC Symbol;Acc:VGNC:34444]	4.3961	3.81808e-05
ENSBTAG00000003014	TRPV2	transient receptor potential cation channel subfamily V member 2 [Source:VGNC Symbol;Acc:VGNC:36398]	4.3942	0.00408007
ENSBTAG00000002947	LY9	lymphocyte antigen 9 [Source:VGNC Symbol;Acc:VGNC:31094]	4.3695	0.0159187
ENSBTAG00000003027	EMX2	empty spiracles homeobox 2 [Source:VGNC Symbol;Acc:VGNC:28486]	4.3648	0.000238896
ENSBTAG00000021048	ADM	adrenomedullin [Source:VGNC Symbol;Acc:VGNC:25681]	4.3593	0.0004593
ENSBTAG00000015296	PTPRB	protein tyrosine phosphatase receptor type B [Source:VGNC Symbol;Acc:VGNC:33545]	4.3406	0.000685334
ENSBTAG00000027446	RSU1	Ras suppressor protein 1 [Source:VGNC Symbol;Acc:VGNC:57022]	4.3343	0.000164962
ENSBTAG00000002786	LOC781494		4.3282	0.0314457
ENSBTAG00000015807	GALT	galactose-1-phosphate uridylyltransferase [Source:VGNC Symbol;Acc:VGNC:29242]	4.3188	9.92176e-05
ENSBTAG00000018033	PIP4K2A	phosphatidylinositol-5-phosphate 4-kinase type 2 alpha [Source:VGNC Symbol;Acc:VGNC:32906]	4.3126	0.000904334
ENSBTAG00000015981	ETV1	ETS variant transcription factor 1 [Source:VGNC Symbol;Acc:VGNC:28628]	4.308	0.00286425
ENSBTAG00000001116	P4HA2	prolyl 4-hydroxylase subunit alpha 2 [Source:VGNC Symbol;Acc:VGNC:32536]	4.3077	0.000497087
ENSBTAG00000006132	DENND3	DENN domain containing 3 [Source:VGNC Symbol;Acc:VGNC:27998]	4.3021	0.000767339
ENSBTAG00000011913	CKAP4	cytoskeleton associated protein 4 [Source:VGNC Symbol;Acc:VGNC:27382]	4.2872	0.00122839
ENSBTAG00000007888	EFR3B	EFR3 homolog B [Source:VGNC Symbol;Acc:VGNC:28362]	4.2846	0.00248299
ENSBTAG00000000738	DAPK1	death associated protein kinase 1 [Source:VGNC Symbol;Acc:VGNC:27877]	4.284	0.00574955
ENSBTAG00000008008	TLR2	toll like receptor 2 [Source:VGNC Symbol;Acc:VGNC:49982]	4.2812	0.00104299
ENSBTAG00000024394	SEMA3D	semaphorin 3D [Source:VGNC Symbol;Acc:VGNC:34429]	4.281	0.0268739
ENSBTAG00000020645	GNAI2	G protein subunit alpha i2 [Source:VGNC Symbol;Acc:VGNC:29450]	4.2755	0.000922487
ENSBTAG00000012265	VWF	von Willebrand factor [Source:VGNC Symbol;Acc:VGNC:36860]	4.2755	0.00576377
ENSBTAG00000002006	THBS1	thrombospondin 1 [Source:VGNC Symbol;Acc:VGNC:35828]	4.2703	0.000220265
ENSBTAG00000021778	SELENON	selenoprotein N [Source:VGNC Symbol;Acc:VGNC:56142]	4.2693	0.000183788
ENSBTAG00000005090	CEMIP2	cell migration inducing hyaluronidase 2 [Source:VGNC Symbol;Acc:VGNC:36021]	4.2576	5.02335e-05
ENSBTAG00000039160	VAV1	vav guanine nucleotide exchange factor 1 [Source:VGNC Symbol;Acc:VGNC:36772]	4.2414	0.0210353
ENSBTAG00000006234	NPR1	natriuretic peptide receptor 1 [Source:VGNC Symbol;Acc:VGNC:32213]	4.236	0.0119092
ENSBTAG00000051765			4.2259	0.00557558
ENSBTAG00000002391	TGFB1I1	transforming growth factor beta 1 induced transcript 1 [Source:VGNC Symbol;Acc:VGNC:35801]	4.2155	0.00242775
ENSBTAG00000016948	PTH1R	parathyroid hormone 1 receptor [Source:VGNC Symbol;Acc:VGNC:33514]	4.2112	0.0162982
ENSBTAG00000013479	SLC9A3R2	SLC9A3 regulator 2 [Source:VGNC Symbol;Acc:VGNC:34942]	4.2105	0.000868913
ENSBTAG00000020554	AIF1	allograft inflammatory factor 1 [Source:VGNC Symbol;Acc:VGNC:25759]	4.1977	0.00204657
ENSBTAG00000019686	NCKAP1L	NCK associated protein 1 like [Source:VGNC Symbol;Acc:VGNC:31916]	4.1928	0.00403612
ENSBTAG00000038048	MRC1	mannose receptor C-type 1 [Source:VGNC Symbol;Acc:VGNC:31598]	4.1901	0.0149175
ENSBTAG00000037996	ARMCX3	armadillo repeat containing X-linked 3 [Source:VGNC Symbol;Acc:VGNC:50548]	4.19	0.000249787
ENSBTAG00000031797	MANF	mesencephalic astrocyte derived neurotrophic factor [Source:VGNC Symbol;Acc:VGNC:31171]	4.1826	4.13892e-05
ENSBTAG00000010153	ANXA3	annexin A3 [Source:VGNC Symbol;Acc:VGNC:25965]	4.1739	4.11714e-06
ENSBTAG00000014358	EVA1B	eva-1 homolog B [Source:VGNC Symbol;Acc:VGNC:52770]	4.1663	0.00159338
ENSBTAG00000019669	CD163	CD163 molecule [Source:NCBI gene (formerly Entrezgene);Acc:533844]	4.1632	0.0293773
ENSBTAG00000016506	ST3GAL4	ST3 beta-galactoside alpha-2,3-sialyltransferase 4 [Source:VGNC Symbol;Acc:VGNC:35333]	4.1552	0.00575101
ENSBTAG00000015910	ITGB1	integrin subunit beta 1 [Source:VGNC Symbol;Acc:VGNC:30324]	4.153	6.89039e-05
ENSBTAG00000003820	GRAMD1A	GRAM domain containing 1A [Source:VGNC Symbol;Acc:VGNC:29622]	4.1513	0.000386136
ENSBTAG00000000559	PLTP	phospholipid transfer protein [Source:VGNC Symbol;Acc:VGNC:33055]	4.1508	0.0103455
ENSBTAG00000004259	HPCAL1	hippocalcin like 1 [Source:VGNC Symbol;Acc:VGNC:29937]	4.1484	0.00205569
ENSBTAG00000008631	CORO1A	coronin 1A [Source:VGNC Symbol;Acc:VGNC:27620]	4.1468	0.00453386
ENSBTAG00000013406	CSRP2	cysteine and glycine rich protein 2 [Source:VGNC Symbol;Acc:VGNC:27774]	4.1343	0.0001906
ENSBTAG00000020589	ENTPD1	ectonucleoside triphosphate diphosphohydrolase 1 [Source:VGNC Symbol;Acc:VGNC:97269]	4.1321	0.0290093
ENSBTAG00000012295	NKD1	NKD inhibitor of WNT signaling pathway 1 [Source:VGNC Symbol;Acc:VGNC:32093]	4.1272	0.00219445
ENSBTAG00000006523	SOD2	superoxide dismutase 2 [Source:NCBI gene (formerly Entrezgene);Acc:281496]	4.1264	0.00355895
ENSBTAG00000002341	ETS1	ETS proto-onco 1, transcription factor [Source:VGNC Symbol;Acc:VGNC:28626]	4.1241	3.10448e-05
ENSBTAG00000015235	HMCN1	hemicentin 1 [Source:VGNC Symbol;Acc:VGNC:29872]	4.1226	0.0259523
ENSBTAG00000032588	TMEM150C	transmembrane protein 150C [Source:VGNC Symbol;Acc:VGNC:35982]	4.1116	8.08704e-05
ENSBTAG00000017451	TSPAN17	tetraspanin 17 [Source:VGNC Symbol;Acc:VGNC:36432]	4.102	0.00137297
ENSBTAG00000002082	MARCKS	myristoylated alanine rich protein kinase C substrate [Source:VGNC Symbol;Acc:VGNC:31244]	4.1004	3.05673e-05
ENSBTAG00000019026	EXTL2	exostosin like glycosyltransferase 2 [Source:VGNC Symbol;Acc:VGNC:28668]	4.094	0.000704249
ENSBTAG00000019376	FNDC3B	fibronectin type III domain containing 3B [Source:VGNC Symbol;Acc:VGNC:29063]	4.0933	0.000172271
ENSBTAG00000033731	PRCP	prolylcarboxypeptidase [Source:VGNC Symbol;Acc:VGNC:33287]	4.0931	0.000555943
ENSBTAG00000039581	HOXD4	homeobox D4 [Source:VGNC Symbol;Acc:VGNC:97278]	4.0799	0.00453386
ENSBTAG00000019630	RGL1	ral guanine nucleotide dissociation stimulator like 1 [Source:VGNC Symbol;Acc:VGNC:33903]	4.0751	0.000154645
ENSBTAG00000053537			4.0728	0.0268517
ENSBTAG00000044169	PRELID2	PRELI domain containing 2 [Source:VGNC Symbol;Acc:VGNC:33307]	4.0723	0.00272532
ENSBTAG00000011861	CFAP161	cilia and flagella associated protein 161 [Source:VGNC Symbol;Acc:VGNC:27239]	4.0721	0.0431786
ENSBTAG00000002170	NOVA1	NOVA alternative splicing regulator 1 [Source:VGNC Symbol;Acc:VGNC:84869]	4.0678	0.00189831
ENSBTAG00000012312	ROR1	receptor tyrosine kinase like orphan receptor 1 [Source:VGNC Symbol;Acc:VGNC:55673]	4.0552	0.00961966
ENSBTAG00000004851	NCKAP5L	NCK associated protein 5 like [Source:VGNC Symbol;Acc:VGNC:31917]	4.0541	0.00189324
ENSBTAG00000019859	B3GALT2	beta-1,3-galactosyltransferase 2 [Source:VGNC Symbol;Acc:VGNC:26373]	4.0528	0.00326687
ENSBTAG00000011892	SRGAP1	SLIT-ROBO Rho GTPase activating protein 1 [Source:VGNC Symbol;Acc:VGNC:35278]	4.0475	5.4946e-05
ENSBTAG00000012030	TTLL1	tubulin tyrosine ligase like 1 [Source:VGNC Symbol;Acc:VGNC:36489]	4.0435	0.0021059
ENSBTAG00000000494	PDE4D	phosphodiesterase 4D [Source:VGNC Symbol;Acc:VGNC:32677]	4.0413	0.0291083
ENSBTAG00000020701	MEF2C	myocyte enhancer factor 2C [Source:VGNC Symbol;Acc:VGNC:31373]	4.0395	0.000202834
ENSBTAG00000020315	DENND5B	DENN domain containing 5B [Source:VGNC Symbol;Acc:VGNC:28002]	4.0373	0.0230369
ENSBTAG00000021911	PTPRG	protein tyrosine phosphatase receptor type G [Source:VGNC Symbol;Acc:VGNC:33551]	4.0319	0.00110119
ENSBTAG00000018517	VLDLR	very low density lipoprotein receptor [Source:VGNC Symbol;Acc:VGNC:36803]	4.0315	8.59612e-05
ENSBTAG00000031548	LOC514257		4.0173	0.000703026
ENSBTAG00000018040	PSMB10	proteasome 20S subunit beta 10 [Source:VGNC Symbol;Acc:VGNC:97305]	4.0166	0.002481
ENSBTAG00000017135	CTSS	cathepsin S [Source:VGNC Symbol;Acc:VGNC:27818]	4.016	0.00111885
ENSBTAG00000007068	SH3BGR	SH3 domain binding glutamate rich protein [Source:VGNC Symbol;Acc:VGNC:34563]	4.0112	0.00616389
ENSBTAG00000038619	LOC512672		4.0086	0.0016551
ENSBTAG00000005029	TAL1	TAL bHLH transcription factor 1, erythroid differentiation factor [Source:VGNC Symbol;Acc:VGNC:35588]	4.0068	0.000282261
ENSBTAG00000002052	PLOD1	procollagen-lysine,2-oxoglutarate 5-dioxygenase 1 [Source:VGNC Symbol;Acc:VGNC:33039]	4.0054	0.000541982
ENSBTAG00000019478	NAAA	N-acylethanolamine acid amidase [Source:VGNC Symbol;Acc:VGNC:31854]	4.0026	0.00153134
ENSBTAG00000020904	JAK3	Janus kinase 3 [Source:VGNC Symbol;Acc:VGNC:30366]	3.9986	0.00238143
ENSBTAG00000000919	HEY2	hes related family bHLH transcription factor with YRPW motif 2 [Source:VGNC Symbol;Acc:VGNC:29829]	3.9972	0.00355944
ENSBTAG00000008419	PDE2A	phosphodiesterase 2A [Source:VGNC Symbol;Acc:VGNC:32674]	3.9961	0.000143839
ENSBTAG00000017365	ZBTB47	zinc finger and BTB domain containing 47 [Source:VGNC Symbol;Acc:VGNC:54512]	3.9882	0.00192203
ENSBTAG00000011100	CTSC	cathepsin C [Source:VGNC Symbol;Acc:VGNC:27814]	3.9855	0.000254004
ENSBTAG00000048054	UAP1L1	UDP-N-acetylglucosamine pyrophosphorylase 1 like 1 [Source:VGNC Symbol;Acc:VGNC:36560]	3.9841	0.00156544
ENSBTAG00000027875	CCDC141	coiled-coil domain containing 141 [Source:VGNC Symbol;Acc:VGNC:26852]	3.9784	0.00542937
ENSBTAG00000019436	SLC39A13	solute carrier family 39 member 13 [Source:VGNC Symbol;Acc:VGNC:34861]	3.9722	0.000605059
ENSBTAG00000006657	ZDHHC8	zinc finger DHHC-type palmitoyltransferase 8 [Source:VGNC Symbol;Acc:VGNC:58428]	3.972	0.00056147
ENSBTAG00000011193	C1QC	complement C1q C chain [Source:VGNC Symbol;Acc:VGNC:26619]	3.9701	0.0452069
ENSBTAG00000025494	PAQR8	progestin and adipoQ receptor family member 8 [Source:VGNC Symbol;Acc:VGNC:32580]	3.967	0.0134499
ENSBTAG00000010562	CD34	CD34 molecule [Source:VGNC Symbol;Acc:VGNC:27025]	3.9659	3.46293e-05
ENSBTAG00000052417	THAP2	THAP domain containing 2 [Source:VGNC Symbol;Acc:VGNC:35821]	3.9637	0.00683045
ENSBTAG00000020569	CACNA2D1	calcium voltage-gated channel auxiliary subunit alpha2delta 1 [Source:VGNC Symbol;Acc:VGNC:26679]	3.9636	0.000221629
ENSBTAG00000014151	RCSD1	RCSD domain containing 1 [Source:VGNC Symbol;Acc:VGNC:33837]	3.9599	0.00177237
ENSBTAG00000047229	CRIP1	cysteine rich protein 1 [Source:NCBI gene (formerly Entrezgene);Acc:574093]	3.9542	0.0235835
ENSBTAG00000011953	PRKACB	protein kinase cAMP-activated catalytic subunit beta [Source:VGNC Symbol;Acc:VGNC:33321]	3.9405	0.000730367
ENSBTAG00000017704	ABCG2	ATP binding cassette subfamily G member 2 [Source:VGNC Symbol;Acc:VGNC:53683]	3.9364	0.000920595
ENSBTAG00000048958	STARD9		3.9348	0.00688198
ENSBTAG00000000679	PGM3	phosphoglucomutase 3 [Source:VGNC Symbol;Acc:VGNC:32796]	3.9339	0.000239478
ENSBTAG00000036260	LPXN	leupaxin [Source:VGNC Symbol;Acc:VGNC:30971]	3.9264	0.0224636
ENSBTAG00000016388	SLCO4A1	solute carrier organic anion transporter family member 4A1 [Source:VGNC Symbol;Acc:VGNC:34954]	3.9224	0.0362399
ENSBTAG00000046979	LGMN	legumain [Source:VGNC Symbol;Acc:VGNC:30860]	3.9221	0.000641639
ENSBTAG00000005915	SFMBT2	Scm like with four mbt domains 2 [Source:VGNC Symbol;Acc:VGNC:34516]	3.915	0.00354734
ENSBTAG00000012991	PRUNE2	prune homolog 2 with BCH domain [Source:VGNC Symbol;Acc:VGNC:33429]	3.9113	0.020606
ENSBTAG00000002996	SHROOM4	shroom family member 4 [Source:VGNC Symbol;Acc:VGNC:34610]	3.9102	0.0343062
ENSBTAG00000019070	PMP22	peripheral myelin protein 22 [Source:VGNC Symbol;Acc:VGNC:33074]	3.9077	0.000684429
ENSBTAG00000004553	TPM4	tropomyosin 4 [Source:VGNC Symbol;Acc:VGNC:36254]	3.9037	2.62597e-06
ENSBTAG00000003166	AXL	AXL receptor tyrosine kinase [Source:VGNC Symbol;Acc:VGNC:26366]	3.9036	8.24531e-05
ENSBTAG00000037757	EBF4	EBF family member 4 [Source:VGNC Symbol;Acc:VGNC:28298]	3.9036	0.00175652
ENSBTAG00000017834	PRELP	proline and arginine rich end leucine rich repeat protein [Source:VGNC Symbol;Acc:VGNC:33309]	3.8896	0.0231113
ENSBTAG00000010368	TPST2	tyrosylprotein sulfotransferase 2 [Source:VGNC Symbol;Acc:VGNC:36265]	3.8864	0.0023622
ENSBTAG00000024162	SLC19A1	solute carrier family 19 member 1 [Source:VGNC Symbol;Acc:VGNC:34709]	3.878	0.0125249
ENSBTAG00000039861	OAS1Y		3.8762	0.00159483
ENSBTAG00000009265	NR5A2	nuclear receptor subfamily 5 group A member 2 [Source:VGNC Symbol;Acc:VGNC:32249]	3.8758	0.000838623
ENSBTAG00000002938	CPED1	cadherin like and PC-esterase domain containing 1 [Source:VGNC Symbol;Acc:VGNC:27651]	3.8735	0.0161005
ENSBTAG00000008787	FAM171A1	family with sequence similarity 171 member A1 [Source:VGNC Symbol;Acc:VGNC:28756]	3.8735	0.000172271
ENSBTAG00000000770	PGM2L1	phosphoglucomutase 2 like 1 [Source:VGNC Symbol;Acc:VGNC:32795]	3.8693	0.00075592
ENSBTAG00000002981	PIMREG	PICALM interacting mitotic regulator [Source:VGNC Symbol;Acc:VGNC:32902]	3.8656	0.0181456
ENSBTAG00000018098			3.8634	0.00524273
ENSBTAG00000013118	CD86	CD86 molecule [Source:VGNC Symbol;Acc:VGNC:27051]	3.8623	0.00242775
ENSBTAG00000006676	FIBIN	fin bud initiation factor homolog [Source:VGNC Symbol;Acc:VGNC:56527]	3.8595	0.0149993
ENSBTAG00000011623	VMP1	vacuole membrane protein 1 [Source:VGNC Symbol;Acc:VGNC:36806]	3.8533	4.00224e-05
ENSBTAG00000000379	GOLT1B	golgi transport 1B [Source:VGNC Symbol;Acc:VGNC:29495]	3.8516	0.000755371
ENSBTAG00000021819	IFNAR1	interferon alpha and beta receptor subunit 1 [Source:VGNC Symbol;Acc:VGNC:30054]	3.8503	0.00130668
ENSBTAG00000001564	PDE4DIP	phosphodiesterase 4D interacting protein [Source:VGNC Symbol;Acc:VGNC:55072]	3.8476	0.0110872
ENSBTAG00000000062	RASL12	RAS like family 12 [Source:VGNC Symbol;Acc:VGNC:33756]	3.8449	0.00482296
ENSBTAG00000012761	PTK7	protein tyrosine kinase 7 (inactive) [Source:VGNC Symbol;Acc:VGNC:54670]	3.8445	0.00213156
ENSBTAG00000023283	AMICA1	junction adhesion molecule like [Source:VGNC Symbol;Acc:VGNC:30370]	3.8286	0.015568
ENSBTAG00000001385	ZSCAN2	zinc finger and SCAN domain containing 2 [Source:VGNC Symbol;Acc:VGNC:37375]	3.8273	0.00318627
ENSBTAG00000014299	RHOC	ras homolog family member C [Source:VGNC Symbol;Acc:VGNC:55672]	3.8226	0.000147938
ENSBTAG00000039695	PPP1R18	protein phosphatase 1 regulatory subunit 18 [Source:VGNC Symbol;Acc:VGNC:33233]	3.8224	0.00080437
ENSBTAG00000002344	ORAI3	ORAI calcium release-activated calcium modulator 3 [Source:VGNC Symbol;Acc:VGNC:32445]	3.8223	0.000249787
ENSBTAG00000020801	CYRIB	CYFIP related Rac1 interactor B [Source:VGNC Symbol;Acc:VGNC:28819]	3.8163	0.00367282
ENSBTAG00000018705	ADCY3	adenylate cyclase 3 [Source:VGNC Symbol;Acc:VGNC:25644]	3.8121	0.000688481
ENSBTAG00000001235	CD200R1	CD200 receptor 1-like [Source:NCBI gene (formerly Entrezgene);Acc:516008]	3.8072	0.00896491
ENSBTAG00000019061	ELF4	E74 like ETS transcription factor 4 [Source:VGNC Symbol;Acc:VGNC:28429]	3.8071	0.00349653
ENSBTAG00000032084	GPR183	G protein-coupled receptor 183 [Source:VGNC Symbol;Acc:VGNC:29577]	3.7887	0.00555577
ENSBTAG00000007071	RAI14	retinoic acid induced 14 [Source:VGNC Symbol;Acc:VGNC:33696]	3.7867	0.000454565
ENSBTAG00000004275	DKK3	dickkopf WNT signaling pathway inhibitor 3 [Source:VGNC Symbol;Acc:VGNC:28081]	3.783	0.00286616
ENSBTAG00000025445	LOC789148		3.7817	0.0210789
ENSBTAG00000018986	ACSL4	acyl-CoA synthetase long chain family member 4 [Source:VGNC Symbol;Acc:VGNC:25566]	3.7733	0.00681465
ENSBTAG00000002362	APOLD1	apolipoprotein L domain containing 1 [Source:VGNC Symbol;Acc:VGNC:26033]	3.7723	0.000388323
ENSBTAG00000006017	NFKB2	nuclear factor kappa B subunit 2 [Source:VGNC Symbol;Acc:VGNC:32044]	3.7678	0.0041386
ENSBTAG00000007636	IRAK3	interleukin 1 receptor associated kinase 3 [Source:VGNC Symbol;Acc:VGNC:30267]	3.7644	0.000632325
ENSBTAG00000000706	ADAMTS1	ADAM metallopeptidase with thrombospondin type 1 motif 1 [Source:VGNC Symbol;Acc:VGNC:25614]	3.7624	0.00335907
ENSBTAG00000009844	CCN1	cellular communication network factor 1 [Source:VGNC Symbol;Acc:VGNC:50270]	3.7577	0.00199441
ENSBTAG00000021372	SEPTIN11	septin 11 [Source:VGNC Symbol;Acc:VGNC:34451]	3.7499	0.00022947
ENSBTAG00000019177	BIN1	bridging integrator 1 [Source:VGNC Symbol;Acc:VGNC:26497]	3.7424	0.000367793
ENSBTAG00000045767	LAT2	linker for activation of T cells family member 2 [Source:VGNC Symbol;Acc:VGNC:30799]	3.74	0.026593
ENSBTAG00000000700	PARVA	parvin alpha [Source:VGNC Symbol;Acc:VGNC:32589]	3.7348	9.73509e-06
ENSBTAG00000009336	LXN	latexin [Source:VGNC Symbol;Acc:VGNC:31087]	3.7334	0.00012873
ENSBTAG00000016915	FLT1	fms related receptor tyrosine kinase 1 [Source:VGNC Symbol;Acc:VGNC:29041]	3.7255	0.000308451
ENSBTAG00000008921	NEXN	nexilin F-actin binding protein [Source:VGNC Symbol;Acc:VGNC:32025]	3.7202	0.000575589
ENSBTAG00000027569	APBB2	amyloid beta protein binding family B member 2 [Source:VGNC Symbol;Acc:VGNC:26005]	3.7175	0.00015243
ENSBTAG00000003278	HOXC10	homeobox C10 [Source:VGNC Symbol;Acc:VGNC:56206]	3.7143	0.000934907
ENSBTAG00000050495	GREM1	gremlin 1, DAN family BMP antagonist [Source:VGNC Symbol;Acc:VGNC:29633]	3.7068	0.0123554
ENSBTAG00000017143	PDIA4	protein disulfide isomerase family A member 4 [Source:VGNC Symbol;Acc:VGNC:32698]	3.7044	6.63316e-05
ENSBTAG00000003238	MEOX2	mesenchyme homeobox 2 [Source:VGNC Symbol;Acc:VGNC:31387]	3.6883	0.000519046
ENSBTAG00000000393	SSPN	sarcospan [Source:VGNC Symbol;Acc:VGNC:35317]	3.6847	0.000131694
ENSBTAG00000055220			3.6794	0.0188442
ENSBTAG00000014612	DOCK2	dedicator of cytokinesis 2 [Source:VGNC Symbol;Acc:VGNC:28157]	3.6764	0.0203338
ENSBTAG00000003525	STXBP1	syntaxin binding protein 1 [Source:VGNC Symbol;Acc:VGNC:35445]	3.6599	0.000562055
ENSBTAG00000039888	MAGED2	MAGE family member D2 [Source:VGNC Symbol;Acc:VGNC:56926]	3.6464	0.00817441
ENSBTAG00000012020	TRAF5	TNF receptor associated factor 5 [Source:VGNC Symbol;Acc:VGNC:36277]	3.6458	0.00869674
ENSBTAG00000001740	HAPLN3	hyaluronan and proteoglycan link protein 3 [Source:VGNC Symbol;Acc:VGNC:29751]	3.6455	0.0130719
ENSBTAG00000015590	CILK1	ciliosis associated kinase 1 [Source:VGNC Symbol;Acc:VGNC:30028]	3.6444	0.00227002
ENSBTAG00000039657	H2AC6	H2A clustered histone 6 [Source:VGNC Symbol;Acc:VGNC:83561]	3.6411	0.0296308
ENSBTAG00000021977	PRRC1	proline rich coiled-coil 1 [Source:VGNC Symbol;Acc:VGNC:33403]	3.6382	0.0068198
ENSBTAG00000040088	SLC9B2	solute carrier family 9 member B2 [Source:VGNC Symbol;Acc:VGNC:34948]	3.6377	0.0200301
ENSBTAG00000019517	ELN	elastin [Source:NCBI gene (formerly Entrezgene);Acc:280781]	3.6315	0.0191096
ENSBTAG00000034373	CDH13	cadherin 13 [Source:VGNC Symbol;Acc:VGNC:27093]	3.625	7.20269e-05
ENSBTAG00000018316	ZMYND15	zinc finger MYND-type containing 15 [Source:VGNC Symbol;Acc:VGNC:37204]	3.6242	0.0055507
ENSBTAG00000007593	AIDA	axin interactor, dorsalization associated [Source:VGNC Symbol;Acc:VGNC:25758]	3.6237	0.0022958
ENSBTAG00000009451	JDP2	Jun dimerization protein 2 [Source:VGNC Symbol;Acc:VGNC:30374]	3.6196	0.00448633
ENSBTAG00000055197			3.6177	0.0423635
ENSBTAG00000012088	FBLN1	fibulin 1 [Source:VGNC Symbol;Acc:VGNC:28881]	3.612	0.00101167
ENSBTAG00000008550	GIMAP7		3.6018	0.019633
ENSBTAG00000001568	PPIC	peptidylprolyl isomerase C [Source:VGNC Symbol;Acc:VGNC:33196]	3.5923	3.37406e-05
ENSBTAG00000017407	HSF2BP	heat shock transcription factor 2 binding protein [Source:VGNC Symbol;Acc:VGNC:29983]	3.5922	0.00345007
ENSBTAG00000019053	MAP9	microtubule associated protein 9 [Source:VGNC Symbol;Acc:VGNC:31211]	3.5911	0.00966596
ENSBTAG00000010677	LIMCH1	LIM and calponin homology domains 1 [Source:VGNC Symbol;Acc:VGNC:30887]	3.5907	0.00201597
ENSBTAG00000006156	BST1	bone marrow stromal cell antigen 1 [Source:VGNC Symbol;Acc:VGNC:26581]	3.5894	0.0284764
ENSBTAG00000005359	TGFB2	transforming growth factor beta 2 [Source:VGNC Symbol;Acc:VGNC:35802]	3.5893	0.00844904
ENSBTAG00000051230	SLC43A1	solute carrier family 43 member 1 [Source:VGNC Symbol;Acc:VGNC:106933]	3.589	0.0132751
ENSBTAG00000004852	PLEKHO1	pleckstrin homology domain containing O1 [Source:VGNC Symbol;Acc:VGNC:33026]	3.5873	8.3875e-05
ENSBTAG00000022449	SCD5	stearoyl-CoA desaturase 5 [Source:VGNC Symbol;Acc:VGNC:34328]	3.5861	0.00487566
ENSBTAG00000006951	LMO2	LIM domain only 2 [Source:VGNC Symbol;Acc:VGNC:30934]	3.5844	6.53198e-05
ENSBTAG00000017086	GRB10	growth factor receptor bound protein 10 [Source:VGNC Symbol;Acc:VGNC:29629]	3.5817	0.000696297
ENSBTAG00000017508	CYSLTR2	cysteinyl leukotriene receptor 2 [Source:VGNC Symbol;Acc:VGNC:50271]	3.5799	0.000759455
ENSBTAG00000005247	FRMD3	FERM domain containing 3 [Source:VGNC Symbol;Acc:VGNC:29113]	3.5792	0.00327684
ENSBTAG00000033412	B3GLCT	beta 3-glucosyltransferase [Source:HGNC Symbol;Acc:HGNC:20207]	3.5733	0.0015872
ENSBTAG00000001173	PLXNA2	plexin A2 [Source:VGNC Symbol;Acc:VGNC:58398]	3.5731	1.11798e-05
ENSBTAG00000019975	IL7R	interleukin 7 receptor [Source:VGNC Symbol;Acc:VGNC:30170]	3.5665	0.0405872
ENSBTAG00000018326	FXYD7	FXYD domain containing ion transport regulator 7 [Source:VGNC Symbol;Acc:VGNC:29159]	3.5581	0.0269396
ENSBTAG00000018598	HSPB6	heat shock protein family B (small) member 6 [Source:NCBI gene (formerly Entrezgene);Acc:534551]	3.5558	0.0325633
ENSBTAG00000015074	PTGDS	prostaglandin D2 synthase [Source:NCBI gene (formerly Entrezgene);Acc:286858]	3.5556	0.00268357
ENSBTAG00000000432	LOC785621		3.5547	0.0364862
ENSBTAG00000048810	ZEB2	zinc finger E-box binding homeobox 2 [Source:NCBI gene (formerly Entrezgene);Acc:539873]	3.5538	0.00449653
ENSBTAG00000009848	GPR171	G protein-coupled receptor 171 [Source:VGNC Symbol;Acc:VGNC:29569]	3.5513	0.03065
ENSBTAG00000051479	GLS		3.5498	0.00533444
ENSBTAG00000009359			3.5482	0.000349509
ENSBTAG00000004421	CHST14	carbohydrate sulfotransferase 14 [Source:VGNC Symbol;Acc:VGNC:27342]	3.547	0.000399921
ENSBTAG00000012626	B4GALT5	beta-1,4-galactosyltransferase 5 [Source:VGNC Symbol;Acc:VGNC:26392]	3.5448	0.00393664
ENSBTAG00000019866	NRP1	neuropilin 1 [Source:VGNC Symbol;Acc:VGNC:32266]	3.5441	2.3505e-06
ENSBTAG00000018186	PDXK	pyridoxal kinase [Source:VGNC Symbol;Acc:VGNC:50243]	3.5409	0.00698871
ENSBTAG00000020611	GLB1L	galactosidase beta 1 like [Source:VGNC Symbol;Acc:VGNC:29392]	3.5394	0.0148856
ENSBTAG00000023472	PPP1R14A	protein phosphatase 1 regulatory inhibitor subunit 14A [Source:VGNC Symbol;Acc:VGNC:33226]	3.5344	0.00272261
ENSBTAG00000003191	FSCN1	fascin actin-bundling protein 1 [Source:VGNC Symbol;Acc:VGNC:29126]	3.529	7.72437e-06
ENSBTAG00000000758	PACC1	proton activated chloride channel 1 [Source:VGNC Symbol;Acc:VGNC:36028]	3.5285	0.00347996
ENSBTAG00000007893	SCPEP1	serine carboxypeptidase 1 [Source:VGNC Symbol;Acc:VGNC:34363]	3.5259	9.37925e-05
ENSBTAG00000018527	HDGFL3	HDGF like 3 [Source:VGNC Symbol;Acc:VGNC:53939]	3.5213	0.000433473
ENSBTAG00000038241	REPIN1	replication initiator 1 [Source:VGNC Symbol;Acc:VGNC:33868]	3.5195	0.00150611
ENSBTAG00000004939	ZNF569	zinc finger protein 569 [Source:VGNC Symbol;Acc:VGNC:52281]	3.5179	0.002981
ENSBTAG00000001060	CXCR4	C-X-C motif chemokine receptor 4 [Source:VGNC Symbol;Acc:VGNC:27856]	3.5179	0.00384254
ENSBTAG00000022989	FAM174B	family with sequence similarity 174 member B [Source:VGNC Symbol;Acc:VGNC:28762]	3.511	0.00202907
ENSBTAG00000000807	TMED3	transmembrane p24 trafficking protein 3 [Source:VGNC Symbol;Acc:VGNC:35936]	3.5064	0.000249787
ENSBTAG00000021815	STARD13	StAR related lipid transfer domain containing 13 [Source:VGNC Symbol;Acc:VGNC:35362]	3.5046	0.0118511
ENSBTAG00000002767	GNB4	G protein subunit beta 4 [Source:VGNC Symbol;Acc:VGNC:29461]	3.4992	0.00710268
ENSBTAG00000018285	VAMP5	vesicle associated membrane protein 5 [Source:VGNC Symbol;Acc:VGNC:36759]	3.496	0.00140302
ENSBTAG00000019761	MANBA	mannosidase beta [Source:VGNC Symbol;Acc:VGNC:31167]	3.4953	0.000633255
ENSBTAG00000003692	UCP2	uncoupling protein 2 [Source:VGNC Symbol;Acc:VGNC:36641]	3.4934	0.0194639
ENSBTAG00000015996	GPC1	glypican 1 [Source:VGNC Symbol;Acc:VGNC:29523]	3.4809	0.000696354
ENSBTAG00000027407	TNFRSF6B	TNF receptor superfamily member 6b [Source:VGNC Symbol;Acc:VGNC:36169]	3.478	0.0150789
ENSBTAG00000054755			3.4763	0.000920595
ENSBTAG00000013141	ACTRT3	actin related protein T3 [Source:VGNC Symbol;Acc:VGNC:25591]	3.4721	0.00684097
ENSBTAG00000020825	IRAK1BP1	interleukin 1 receptor associated kinase 1 binding protein 1 [Source:VGNC Symbol;Acc:VGNC:30265]	3.4617	0.0160234
ENSBTAG00000002554	TCAF1	TRPM8 channel associated factor 1 [Source:VGNC Symbol;Acc:VGNC:35676]	3.4552	0.00134368
ENSBTAG00000020884	CASP4	caspase 4, apoptosis-related cysteine peptidase [Source:NCBI gene (formerly Entrezgene);Acc:338039]	3.4399	0.000111174
ENSBTAG00000031569	GOLM1	golgi membrane protein 1 [Source:VGNC Symbol;Acc:VGNC:29491]	3.4366	0.009688
ENSBTAG00000044017	MSRB3	methionine sulfoxide reductase B3 [Source:VGNC Symbol;Acc:VGNC:54457]	3.4359	0.0131411
ENSBTAG00000009717	FGL2	fibrinogen like 2 [Source:VGNC Symbol;Acc:VGNC:28993]	3.4353	0.0104848
ENSBTAG00000005793	PEA15	proliferation and apoptosis adaptor protein 15 [Source:VGNC Symbol;Acc:VGNC:32732]	3.43	0.000862034
ENSBTAG00000020848	PIK3CG	phosphatidylinositol-4,5-bisphosphate 3-kinase catalytic subunit gamma [Source:VGNC Symbol;Acc:VGNC:32892]	3.4287	0.0473871
ENSBTAG00000014878	COX7A1	cytochrome c oxidase subunit 7A1 [Source:VGNC Symbol;Acc:VGNC:27639]	3.4286	0.00410641
ENSBTAG00000010388	MGAT4A	alpha-1,3-mannosyl-glycoprotein 4-beta-N-acetylglucosaminyltransferase A [Source:VGNC Symbol;Acc:VGNC:96699]	3.4275	0.00851351
ENSBTAG00000000799	ICA1	islet cell autoantigen 1 [Source:VGNC Symbol;Acc:VGNC:30023]	3.4248	0.00130668
ENSBTAG00000014494	RNASET2		3.4236	2.0898e-06
ENSBTAG00000009654	LPAR1	lysophosphatidic acid receptor 1 [Source:VGNC Symbol;Acc:VGNC:30955]	3.4234	0.0359877
ENSBTAG00000040567	MMP27	matrix metallopeptidase 27 [Source:VGNC Symbol;Acc:VGNC:54886]	3.4196	0.021942
ENSBTAG00000008860	RIPOR1	RHO family interacting cell polarization regulator 1 [Source:VGNC Symbol;Acc:VGNC:106895]	3.4172	0.00523704
ENSBTAG00000012022	TBC1D2B	TBC1 domain family member 2B [Source:VGNC Symbol;Acc:VGNC:35640]	3.4152	0.00879309
ENSBTAG00000008338	PLCB1	phospholipase C beta 1 [Source:VGNC Symbol;Acc:VGNC:32980]	3.4108	0.000317657
ENSBTAG00000019497	ILDR2	immunoglobulin like domain containing receptor 2 [Source:VGNC Symbol;Acc:VGNC:30174]	3.4022	0.000743606
ENSBTAG00000003639	ELMO2	engulfment and cell motility 2 [Source:VGNC Symbol;Acc:VGNC:28439]	3.4018	0.000775942
ENSBTAG00000007662	HSPA5	heat shock protein family A (Hsp70) member 5 [Source:VGNC Symbol;Acc:VGNC:59220]	3.4015	0.00197276
ENSBTAG00000053317	YPEL4	yippee like 4 [Source:VGNC Symbol;Acc:VGNC:107032]	3.3955	0.0152522
ENSBTAG00000018404	PRKG1	protein kinase cGMP-dependent 1 [Source:VGNC Symbol;Acc:VGNC:33340]	3.3954	0.00438725
ENSBTAG00000002770	TCN2	transcobalamin 2 [Source:VGNC Symbol;Acc:VGNC:35699]	3.3802	0.000604851
ENSBTAG00000007490	SULF2	sulfatase 2 [Source:VGNC Symbol;Acc:VGNC:35466]	3.3779	0.00222306
ENSBTAG00000002286	DNAJC18	DnaJ heat shock protein family (Hsp40) member C18 [Source:VGNC Symbol;Acc:VGNC:52230]	3.3755	0.000444471
ENSBTAG00000011245	PLXNC1	plexin C1 [Source:VGNC Symbol;Acc:VGNC:33064]	3.3694	0.0259054
ENSBTAG00000015097	CACFD1	calcium channel flower domain containing 1 [Source:VGNC Symbol;Acc:VGNC:26670]	3.3692	0.0148638
ENSBTAG00000049862			3.368	0.0257288
ENSBTAG00000003418	MSN	moesin [Source:VGNC Symbol;Acc:VGNC:31703]	3.368	2.16901e-06
ENSBTAG00000050550	FAM110B	family with sequence similarity 110 member B [Source:NCBI gene (formerly Entrezgene);Acc:767946]	3.3675	0.0109509
ENSBTAG00000009199	GLIS2	GLIS family zinc finger 2 [Source:VGNC Symbol;Acc:VGNC:29407]	3.3646	3.22406e-06
ENSBTAG00000008721	MANSC1	MANSC domain containing 1 [Source:VGNC Symbol;Acc:VGNC:31172]	3.3598	0.000277751
ENSBTAG00000013401	ARHGEF40	Rho guanine nucleotide exchange factor 40 [Source:VGNC Symbol;Acc:VGNC:26118]	3.357	0.000588418
ENSBTAG00000051080	LOC112443502		3.3426	0.00318172
ENSBTAG00000037832	ASPHD2	aspartate beta-hydroxylase domain containing 2 [Source:VGNC Symbol;Acc:VGNC:26221]	3.3346	0.0209658
ENSBTAG00000003959	ARHGAP24	Rho GTPase activating protein 24 [Source:VGNC Symbol;Acc:VGNC:26082]	3.3333	0.00057218
ENSBTAG00000046633			3.3312	0.0363399
ENSBTAG00000020031	PKD2	polycystin 2, transient receptor potential cation channel [Source:VGNC Symbol;Acc:VGNC:32935]	3.3278	0.00411873
ENSBTAG00000038428	RELB	RELB proto-onco, NF-kB subunit [Source:VGNC Symbol;Acc:VGNC:33859]	3.3254	0.0048714
ENSBTAG00000040128	FZD4	frizzled class receptor 4 [Source:VGNC Symbol;Acc:VGNC:29168]	3.3206	0.00600115
ENSBTAG00000011184	FTH1	ferritin heavy chain 1 [Source:VGNC Symbol;Acc:VGNC:56265]	3.3187	0.000655373
ENSBTAG00000021263	CYP4V2	cytochrome P450 family 4 subfamily V member 2 [Source:HGNC Symbol;Acc:HGNC:23198]	3.3146	0.000273636
ENSBTAG00000001609	MAP2K6	mitogen-activated protein kinase kinase 6 [Source:VGNC Symbol;Acc:VGNC:31187]	3.3135	0.000556962
ENSBTAG00000000377	BMX	BMX non-receptor tyrosine kinase [Source:VGNC Symbol;Acc:VGNC:26529]	3.3112	0.00745554
ENSBTAG00000013057	CBLB	Cbl proto-onco B [Source:VGNC Symbol;Acc:VGNC:26809]	3.3085	0.00400312
ENSBTAG00000054218	IGFBP5	insulin like growth factor binding protein 5 [Source:VGNC Symbol;Acc:VGNC:30087]	3.3081	0.0124958
ENSBTAG00000007402	ZFAND2A	zinc finger AN1-type containing 2A [Source:VGNC Symbol;Acc:VGNC:37149]	3.3063	0.0364402
ENSBTAG00000012729	ARHGEF9	Cdc42 guanine nucleotide exchange factor 9 [Source:VGNC Symbol;Acc:VGNC:26122]	3.3037	0.00215672
ENSBTAG00000003619	SEC24D	SEC24 homolog D, COPII coat complex component [Source:VGNC Symbol;Acc:VGNC:34416]	3.3031	9.86872e-05
ENSBTAG00000011473	MYL9	myosin light chain 9 [Source:VGNC Symbol;Acc:VGNC:57010]	3.2998	0.000227218
ENSBTAG00000014550	GLT8D1	glycosyltransferase 8 domain containing 1 [Source:VGNC Symbol;Acc:VGNC:29423]	3.2966	0.00123125
ENSBTAG00000011931	CD63	CD63 molecule [Source:NCBI gene (formerly Entrezgene);Acc:404156]	3.2964	0.00128391
ENSBTAG00000002979	PIK3R3	phosphoinositide-3-kinase regulatory subunit 3 [Source:NCBI gene (formerly Entrezgene);Acc:286865]	3.2883	0.000154645
ENSBTAG00000019121	IFT122	intraflagellar transport 122 [Source:VGNC Symbol;Acc:VGNC:30064]	3.2841	0.00423241
ENSBTAG00000014541	PDGFA	platelet derived growth factor subunit A [Source:VGNC Symbol;Acc:VGNC:32689]	3.2836	0.000104502
ENSBTAG00000006833	LMAN1	lectin, mannose binding 1 [Source:VGNC Symbol;Acc:VGNC:30918]	3.2813	0.0016159
ENSBTAG00000019015	LOC112441484		3.28	0.0301487
ENSBTAG00000004575	FAM126A	family with sequence similarity 126 member A [Source:VGNC Symbol;Acc:VGNC:28724]	3.2777	1.32123e-06
ENSBTAG00000001165	AIFM2	apoptosis inducing factor mitochondria associated 2 [Source:VGNC Symbol;Acc:VGNC:25762]	3.2766	0.0063375
ENSBTAG00000051647			3.2735	0.0154086
ENSBTAG00000000283	CSF1	colony stimulating factor 1 [Source:VGNC Symbol;Acc:VGNC:27753]	3.2688	0.00243604
ENSBTAG00000014863	GYPC	glycophorin C [Source:VGNC Symbol;Acc:VGNC:49062]	3.2668	0.000194211
ENSBTAG00000022169	PREX2	phosphatidylinositol-3,4,5-trisphosphate dependent Rac exchange factor 2 [Source:VGNC Symbol;Acc:VGNC:33312]	3.2606	0.014373
ENSBTAG00000033727	RBPMS	RNA binding protein, mRNA processing factor [Source:VGNC Symbol;Acc:VGNC:52815]	3.2582	0.00273596
ENSBTAG00000005012	HSPH1	heat shock protein family H (Hsp110) member 1 [Source:VGNC Symbol;Acc:VGNC:53817]	3.2528	0.00884439
ENSBTAG00000047956	NAGLU	N-acetyl-alpha-glucosaminidase [Source:VGNC Symbol;Acc:VGNC:31869]	3.2414	0.0031591
ENSBTAG00000010526	PLPP1	phospholipid phosphatase 1 [Source:VGNC Symbol;Acc:VGNC:33044]	3.2377	0.00074508
ENSBTAG00000013311	GSPT2	G1 to S phase transition 2 [Source:VGNC Symbol;Acc:VGNC:106763]	3.2362	0.00190023
ENSBTAG00000050426	MVB12B	multivesicular body subunit 12B [Source:VGNC Symbol;Acc:VGNC:102829]	3.2336	0.00474142
ENSBTAG00000009506	NAGA	alpha-N-acetylgalactosaminidase [Source:VGNC Symbol;Acc:VGNC:31867]	3.2329	0.000522829
ENSBTAG00000000710	PIP5K1C	phosphatidylinositol-4-phosphate 5-kinase type 1 gamma [Source:VGNC Symbol;Acc:VGNC:32912]	3.2235	0.0162557
ENSBTAG00000048959			3.2196	0.00869674
ENSBTAG00000040151	GCH1	GTP cyclohydrolase 1 [Source:VGNC Symbol;Acc:VGNC:29286]	3.2191	0.00171902
ENSBTAG00000008191	SLC39A7	solute carrier family 39 member 7 [Source:VGNC Symbol;Acc:VGNC:34867]	3.2164	0.00104
ENSBTAG00000016486	SORBS2	sorbin and SH3 domain containing 2 [Source:VGNC Symbol;Acc:VGNC:106942]	3.2105	0.00174323
ENSBTAG00000021697	PDGFB	platelet derived growth factor subunit B [Source:VGNC Symbol;Acc:VGNC:32690]	3.2082	0.000742019
ENSBTAG00000039129	LOC510798		3.2045	0.0199807
ENSBTAG00000020106	AP2M1	adaptor related protein complex 2 subunit mu 1 [Source:VGNC Symbol;Acc:VGNC:25985]	3.2006	0.00609835
ENSBTAG00000000436	TNFAIP3	TNF alpha induced protein 3 [Source:VGNC Symbol;Acc:VGNC:36155]	3.2005	0.00286153
ENSBTAG00000051245	SOX4	SRY-box transcription factor 4 [Source:VGNC Symbol;Acc:VGNC:54491]	3.2005	0.00653241
ENSBTAG00000021830	ENPP1	ectonucleotide pyrophosphatase/phosphodiesterase 1 [Source:VGNC Symbol;Acc:VGNC:28504]	3.1962	0.0162982
ENSBTAG00000019839	LTBP1	latent transforming growth factor beta binding protein 1 [Source:VGNC Symbol;Acc:VGNC:31071]	3.1957	0.000641877
ENSBTAG00000048856	C16H1orf115	chromosome 16 C1orf115 homolog [Source:VGNC Symbol;Acc:VGNC:52640]	3.1929	0.00671759
ENSBTAG00000047801	CRELD2	cysteine rich with EGF like domains 2 [Source:VGNC Symbol;Acc:VGNC:27705]	3.1845	0.000358898
ENSBTAG00000016260	LRRK2	leucine rich repeat kinase 2 [Source:VGNC Symbol;Acc:VGNC:31038]	3.1836	0.000536989
ENSBTAG00000018579	DOK1	docking protein 1 [Source:VGNC Symbol;Acc:VGNC:28165]	3.1802	0.0192176
ENSBTAG00000025659	ZNF618	zinc finger protein 618 [Source:VGNC Symbol;Acc:VGNC:37314]	3.1787	0.0132751
ENSBTAG00000020935	HIF1A	hypoxia inducible factor 1 subunit alpha [Source:VGNC Symbol;Acc:VGNC:29848]	3.1718	2.6253e-05
ENSBTAG00000012082	TNFRSF12A	TNF receptor superfamily member 12A [Source:VGNC Symbol;Acc:VGNC:36162]	3.1695	0.000420409
ENSBTAG00000008807	FBXL22	F-box and leucine rich repeat protein 22 [Source:VGNC Symbol;Acc:VGNC:106739]	3.1682	0.0122347
ENSBTAG00000032613	SCG5	secretogranin V [Source:VGNC Symbol;Acc:VGNC:34334]	3.1676	0.0375834
ENSBTAG00000018725	FBLIM1	filamin binding LIM protein 1 [Source:VGNC Symbol;Acc:VGNC:28880]	3.1624	9.67223e-05
ENSBTAG00000050914	CYYR1		3.1561	0.00137524
ENSBTAG00000009933	DTX3L	deltex E3 ubiquitin ligase 3L [Source:VGNC Symbol;Acc:VGNC:28239]	3.1544	0.0105601
ENSBTAG00000001497	MRAS	muscle RAS onco homolog [Source:VGNC Symbol;Acc:VGNC:31597]	3.1531	0.00536999
ENSBTAG00000004442	AGPAT1	1-acylglycerol-3-phosphate O-acyltransferase 1 [Source:VGNC Symbol;Acc:VGNC:25734]	3.1486	6.7705e-05
ENSBTAG00000000440	HSPB2	heat shock protein family B (small) member 2 [Source:VGNC Symbol;Acc:VGNC:54881]	3.1474	0.00408993
ENSBTAG00000014821	SLC7A7	solute carrier family 7 member 7 [Source:VGNC Symbol;Acc:VGNC:34932]	3.1463	0.00423867
ENSBTAG00000020453	CLEC5A	C-type lectin domain containing 5A [Source:VGNC Symbol;Acc:VGNC:27435]	3.1459	0.0266552
ENSBTAG00000003362	HSP90B1	heat shock protein 90 beta family member 1 [Source:VGNC Symbol;Acc:VGNC:49984]	3.1416	0.000798867
ENSBTAG00000012929	CEP85L	centrosomal protein 85 like [Source:VGNC Symbol;Acc:VGNC:27217]	3.1382	0.000733443
ENSBTAG00000014782	STAB1	stabilin 1 [Source:VGNC Symbol;Acc:VGNC:35348]	3.1354	0.00151046
ENSBTAG00000005871	MECOM	MDS1 and EVI1 complex locus [Source:VGNC Symbol;Acc:VGNC:31343]	3.1348	0.0107921
ENSBTAG00000000292	TCIRG1	T cell immune regulator 1, ATPase H+ transporting V0 subunit a3 [Source:VGNC Symbol;Acc:VGNC:56298]	3.128	0.00261336
ENSBTAG00000001249	SULT1B1	sulfotransferase family 1B member 1 [Source:VGNC Symbol;Acc:VGNC:53777]	3.1269	0.00722874
ENSBTAG00000017826	SCLY	selenocysteine lyase [Source:VGNC Symbol;Acc:VGNC:55677]	3.1211	0.00224398
ENSBTAG00000005934	TTYH3	tweety family member 3 [Source:VGNC Symbol;Acc:VGNC:36502]	3.1202	0.00236909
ENSBTAG00000011511	IFI16		3.1191	0.00759298
ENSBTAG00000047448	C25H16orf54	chromosome 25 C16orf54 homolog [Source:VGNC Symbol;Acc:VGNC:52686]	3.1117	0.0408172
ENSBTAG00000018799	GPSM1	G protein signaling modulator 1 [Source:VGNC Symbol;Acc:VGNC:29614]	3.104	0.000733443
ENSBTAG00000009850	GIMAP7		3.0959	0.0359578
ENSBTAG00000023144	PTPRC	protein tyrosine phosphatase receptor type C [Source:VGNC Symbol;Acc:VGNC:33546]	3.0881	0.0097026
ENSBTAG00000013023	MAP4K4	mitogen-activated protein kinase kinase kinase kinase 4 [Source:VGNC Symbol;Acc:VGNC:31207]	3.0876	0.000937355
ENSBTAG00000026819	HDAC7	histone deacetylase 7 [Source:VGNC Symbol;Acc:VGNC:49060]	3.0862	3.10448e-05
ENSBTAG00000013755	ITGB5	integrin subunit beta 5 [Source:VGNC Symbol;Acc:VGNC:30330]	3.0842	0.0159156
ENSBTAG00000019636	SCARA5	scavenger receptor class A member 5 [Source:VGNC Symbol;Acc:VGNC:34323]	3.0807	0.0293773
ENSBTAG00000006240	TLR4	toll like receptor 4 [Source:VGNC Symbol;Acc:VGNC:52834]	3.079	0.00945045
ENSBTAG00000010785	FAS	Fas cell surface death receptor [Source:VGNC Symbol;Acc:VGNC:28869]	3.0753	0.00695467
ENSBTAG00000019707	GATA2	GATA binding protein 2 [Source:VGNC Symbol;Acc:VGNC:29266]	3.074	0.00286153
ENSBTAG00000036016	FAM111B	FAM111 trypsin like peptidase B [Source:VGNC Symbol;Acc:VGNC:28718]	3.0728	2.51358e-05
ENSBTAG00000023976	ARHGAP25	Rho GTPase activating protein 25 [Source:VGNC Symbol;Acc:VGNC:26083]	3.0723	0.00787378
ENSBTAG00000004672	RDX	radixin [Source:VGNC Symbol;Acc:VGNC:33845]	3.0722	3.90819e-05
ENSBTAG00000016707	FKBP9	FKBP prolyl isomerase 9 [Source:VGNC Symbol;Acc:VGNC:29027]	3.0707	6.67867e-05
ENSBTAG00000024918	BIRC3	baculoviral IAP repeat containing 3 [Source:VGNC Symbol;Acc:VGNC:26500]	3.0555	0.00414431
ENSBTAG00000009668	TMEM184B	transmembrane protein 184B [Source:VGNC Symbol;Acc:VGNC:36010]	3.0535	0.000362777
ENSBTAG00000015874	CASP3	caspase 3 [Source:VGNC Symbol;Acc:VGNC:26781]	3.0491	4.37597e-05
ENSBTAG00000016156	MAPK3	mitogen-activated protein kinase 3 [Source:VGNC Symbol;Acc:VGNC:31219]	3.0473	0.000106504
ENSBTAG00000016498	PHACTR2	phosphatase and actin regulator 2 [Source:VGNC Symbol;Acc:VGNC:32805]	3.0466	0.000469005
ENSBTAG00000011011	SSH2	slingshot protein phosphatase 2 [Source:VGNC Symbol;Acc:VGNC:35313]	3.0434	0.0172354
ENSBTAG00000014324	ANTXR2	ANTXR cell adhesion molecule 2 [Source:VGNC Symbol;Acc:VGNC:25962]	3.039	0.00105818
ENSBTAG00000012050	ORAI2	ORAI calcium release-activated calcium modulator 2 [Source:VGNC Symbol;Acc:VGNC:32444]	3.0371	0.00157916
ENSBTAG00000020073	NCEH1	neutral cholesterol ester hydrolase 1 [Source:VGNC Symbol;Acc:VGNC:31911]	3.0367	0.000445764
ENSBTAG00000010077	FANCD2	FA complementation group D2 [Source:VGNC Symbol;Acc:VGNC:28855]	3.0357	0.00711591
ENSBTAG00000009091	RNASEL	ribonuclease L [Source:VGNC Symbol;Acc:VGNC:34003]	3.0349	0.00340006
ENSBTAG00000033891	MGAT2	alpha-1,6-mannosyl-glycoprotein 2-beta-N-acetylglucosaminyltransferase [Source:VGNC Symbol;Acc:VGNC:54626]	3.0338	0.000163666
ENSBTAG00000011966	LAMC1	laminin subunit gamma 1 [Source:VGNC Symbol;Acc:VGNC:50206]	3.0321	0.000545648
ENSBTAG00000021191	EHD2	EH domain containing 2 [Source:VGNC Symbol;Acc:VGNC:28372]	3.0313	0.0139932
ENSBTAG00000045822	C15H11orf96	chromosome 15 C11orf96 homolog [Source:VGNC Symbol;Acc:VGNC:106656]	3.0298	0.000692708
ENSBTAG00000007818	POFUT2	protein O-fucosyltransferase 2 [Source:VGNC Symbol;Acc:VGNC:33106]	3.0293	0.00115852
ENSBTAG00000013159	PHF11	PHD finger protein 11 [Source:VGNC Symbol;Acc:VGNC:106864]	3.0255	0.000689822
ENSBTAG00000001462	FLT4	fms related receptor tyrosine kinase 4 [Source:VGNC Symbol;Acc:VGNC:29044]	3.0242	0.0266552
ENSBTAG00000008114	CD99	CD99 molecule [Source:VGNC Symbol;Acc:VGNC:50554]	3.0173	0.000391407
ENSBTAG00000003490	ELMO1	engulfment and cell motility 1 [Source:VGNC Symbol;Acc:VGNC:28438]	3.0155	0.0015656
ENSBTAG00000001801	SYT4	synaptotagmin 4 [Source:VGNC Symbol;Acc:VGNC:35543]	3.014	0.0433171
ENSBTAG00000007357	CHSY1	chondroitin sulfate synthase 1 [Source:VGNC Symbol;Acc:VGNC:27350]	3.0089	0.000150694
ENSBTAG00000013674	EDNRA	endothelin receptor type A [Source:VGNC Symbol;Acc:VGNC:28329]	3.0087	0.00895345
ENSBTAG00000010963	IL16	interleukin 16 [Source:VGNC Symbol;Acc:VGNC:53943]	3.0063	0.0412439
ENSBTAG00000001712	CMTM7	CKLF like MARVEL transmembrane domain containing 7 [Source:VGNC Symbol;Acc:VGNC:27487]	3.0018	0.00404137
ENSBTAG00000010128	NAP1L5	nucleosome assembly protein 1 like 5 [Source:VGNC Symbol;Acc:VGNC:31880]	3.001	0.0242525
ENSBTAG00000008733	MAGED1	MAGE family member D1 [Source:VGNC Symbol;Acc:VGNC:55062]	3.0008	0.000702209
ENSBTAG00000049277	DISP1	dispatched RND transporter family member 1 [Source:VGNC Symbol;Acc:VGNC:108128]	2.9923	0.00335907
ENSBTAG00000001449	SRA1	steroid receptor RNA activator 1 [Source:VGNC Symbol;Acc:VGNC:35266]	2.9894	0.000420744
ENSBTAG00000012738	ZNF827	zinc finger protein 827 [Source:VGNC Symbol;Acc:VGNC:55765]	2.9882	0.0197933
ENSBTAG00000016026	PCOLCE2	procollagen C-endopeptidase enhancer 2 [Source:VGNC Symbol;Acc:VGNC:32643]	2.9792	0.0351144
ENSBTAG00000020726	ARHGEF7	Rho guanine nucleotide exchange factor 7 [Source:VGNC Symbol;Acc:VGNC:26121]	2.9791	0.0239802
ENSBTAG00000007300	FHL3	four and a half LIM domains 3 [Source:VGNC Symbol;Acc:VGNC:29001]	2.9666	0.000111713
ENSBTAG00000021442	CRTAP	cartilage associated protein [Source:VGNC Symbol;Acc:VGNC:27727]	2.9663	0.0162851
ENSBTAG00000020490	NACC2	NACC family member 2 [Source:VGNC Symbol;Acc:VGNC:31862]	2.964	0.025192
ENSBTAG00000000900	LRRC8C	leucine rich repeat containing 8 VRAC subunit C [Source:VGNC Symbol;Acc:VGNC:31031]	2.9599	0.013485
ENSBTAG00000006307	HSD17B11	hydroxysteroid 17-beta dehydrogenase 11 [Source:VGNC Symbol;Acc:VGNC:29970]	2.959	0.00230241
ENSBTAG00000004432	CHRDL1	chordin like 1 [Source:VGNC Symbol;Acc:VGNC:84868]	2.9585	0.0217617
ENSBTAG00000005015	SFXN3	sideroflexin 3 [Source:VGNC Symbol;Acc:VGNC:34532]	2.9537	0.00638322
ENSBTAG00000026676	SDC3	syndecan 3 [Source:VGNC Symbol;Acc:VGNC:34380]	2.9479	0.0229789
ENSBTAG00000013793	NEDD4	NEDD4 E3 ubiquitin protein ligase [Source:VGNC Symbol;Acc:VGNC:55128]	2.9457	0.000176724
ENSBTAG00000027635	PLPP5	phospholipid phosphatase 5 [Source:VGNC Symbol;Acc:VGNC:33048]	2.9446	0.00027489
ENSBTAG00000013337	DHDH	dihydrodiol dehydrogenase [Source:VGNC Symbol;Acc:VGNC:28036]	2.9419	0.00796668
ENSBTAG00000006026	BEX3	brain expressed X-linked 3 [Source:VGNC Symbol;Acc:VGNC:50552]	2.9384	0.0217954
ENSBTAG00000019369	TSPAN4	tetraspanin 4 [Source:VGNC Symbol;Acc:VGNC:36439]	2.9382	0.0169719
ENSBTAG00000003915	LARP6	La ribonucleoprotein 6, translational regulator [Source:VGNC Symbol;Acc:VGNC:30793]	2.9382	0.00673281
ENSBTAG00000002435	PTPRE	protein tyrosine phosphatase receptor type E [Source:VGNC Symbol;Acc:VGNC:33549]	2.9359	0.000774924
ENSBTAG00000012989	UBE2L6	ubiquitin conjugating enzyme E2 L6 [Source:VGNC Symbol;Acc:VGNC:36588]	2.9325	0.00364897
ENSBTAG00000032905	RMDN2	regulator of microtubule dynamics 2 [Source:VGNC Symbol;Acc:VGNC:33992]	2.926	0.00282644
ENSBTAG00000033680	CEP112	centrosomal protein 112 [Source:VGNC Symbol;Acc:VGNC:27190]	2.9254	0.00388548
ENSBTAG00000011766	C7	complement C7 [Source:VGNC Symbol;Acc:VGNC:26643]	2.9247	0.0454399
ENSBTAG00000008596	PRICKLE1	prickle planar cell polarity protein 1 [Source:VGNC Symbol;Acc:VGNC:33315]	2.9232	0.00461232
ENSBTAG00000015008	CPA3	carboxypeptidase A3 [Source:VGNC Symbol;Acc:VGNC:27643]	2.923	0.0122444
ENSBTAG00000022227	PLSCR2	phospholipid scramblase 1 [Source:NCBI gene (formerly Entrezgene);Acc:513193]	2.9154	0.00122321
ENSBTAG00000025219	LOC100848263		2.9153	0.0155654
ENSBTAG00000000390	TPST1	tyrosylprotein sulfotransferase 1 [Source:VGNC Symbol;Acc:VGNC:36264]	2.9098	0.00193536
ENSBTAG00000005280	ADA	adenosine deaminase [Source:VGNC Symbol;Acc:VGNC:25600]	2.9081	0.000632098
ENSBTAG00000050035	ZNF226	zinc finger protein 226 [Source:HGNC Symbol;Acc:HGNC:13019]	2.9076	9.67372e-05
ENSBTAG00000043961	MPDZ	multiple PDZ domain crumbs cell polarity complex component [Source:VGNC Symbol;Acc:VGNC:31572]	2.9075	0.000318392
ENSBTAG00000015541	DLC1	DLC1 Rho GTPase activating protein [Source:VGNC Symbol;Acc:VGNC:28084]	2.9063	0.000272949
ENSBTAG00000008877	APBA1	amyloid beta protein binding family A member 1 [Source:VGNC Symbol;Acc:VGNC:26000]	2.903	0.0115308
ENSBTAG00000037907	DSEL	dermatan sulfate epimerase like [Source:VGNC Symbol;Acc:VGNC:28219]	2.9025	0.000599268
ENSBTAG00000031701	TAGAP	T cell activation RhoGTPase activating protein [Source:VGNC Symbol;Acc:VGNC:35584]	2.8988	0.0383881
ENSBTAG00000017626	GFPT1	glutamine--fructose-6-phosphate transaminase 1 [Source:VGNC Symbol;Acc:VGNC:29330]	2.897	0.0125939
ENSBTAG00000047428	ZNF281	zinc finger protein 281 [Source:HGNC Symbol;Acc:HGNC:13075]	2.897	0.0055507
ENSBTAG00000011256	MYO1B	myosin IB [Source:VGNC Symbol;Acc:VGNC:31817]	2.8968	9.67223e-05
ENSBTAG00000020749	PRXL2C	peroxiredoxin like 2C [Source:VGNC Symbol;Acc:VGNC:25441]	2.8907	0.000220103
ENSBTAG00000013510	TOR2A	torsin family 2 member A [Source:VGNC Symbol;Acc:VGNC:49983]	2.8903	0.0110146
ENSBTAG00000017437	TMEM237	transmembrane protein 237 [Source:VGNC Symbol;Acc:VGNC:36050]	2.8893	0.00547752
ENSBTAG00000025853	HOMER1	homer scaffold protein 1 [Source:VGNC Symbol;Acc:VGNC:29901]	2.8885	0.00609095
ENSBTAG00000019984	GINS1	GINS complex subunit 1 [Source:VGNC Symbol;Acc:VGNC:29360]	2.8801	0.000453278
ENSBTAG00000011374	S1PR3	sphingosine-1-phosphate receptor 3 [Source:VGNC Symbol;Acc:VGNC:34254]	2.8779	0.0215189
ENSBTAG00000001390	B4GALT4	beta-1,4-galactosyltransferase 4 [Source:VGNC Symbol;Acc:VGNC:26391]	2.8758	0.000668755
ENSBTAG00000004952	MFSD4A	major facilitator superfamily domain containing 4A [Source:VGNC Symbol;Acc:VGNC:31438]	2.8717	0.000915978
ENSBTAG00000011429	CREB3	cAMP responsive element binding protein 3 [Source:VGNC Symbol;Acc:VGNC:27693]	2.8676	0.0027349
ENSBTAG00000007428	CDKL5	cyclin dependent kinase like 5 [Source:VGNC Symbol;Acc:VGNC:56922]	2.8627	0.0305999
ENSBTAG00000019251	EPB41L3	erythrocyte membrane protein band 4.1 like 3 [Source:VGNC Symbol;Acc:VGNC:28522]	2.8597	0.036574
ENSBTAG00000002378	NUCB1	nucleobindin 1 [Source:VGNC Symbol;Acc:VGNC:32318]	2.8587	0.003041
ENSBTAG00000019967	RASA3	RAS p21 protein activator 3 [Source:VGNC Symbol;Acc:VGNC:33737]	2.8512	0.00120535
ENSBTAG00000038430	LOC788801		2.8507	7.74103e-05
ENSBTAG00000008022	PTGFRN	prostaglandin F2 receptor inhibitor [Source:VGNC Symbol;Acc:VGNC:33508]	2.8503	0.00184078
ENSBTAG00000030282	ZBED8	zinc finger BED-type containing 8 [Source:VGNC Symbol;Acc:VGNC:37055]	2.8436	0.00820139
ENSBTAG00000015254	GLB1	galactosidase beta 1 [Source:VGNC Symbol;Acc:VGNC:29391]	2.8406	0.00434503
ENSBTAG00000024086	TMEM35B	transmembrane protein 35B [Source:VGNC Symbol;Acc:VGNC:36078]	2.8401	0.00156293
ENSBTAG00000000321	TBL2	transducin beta like 2 [Source:VGNC Symbol;Acc:VGNC:35658]	2.8382	0.00791086
ENSBTAG00000010217	ZNF318	zinc finger protein 318 [Source:VGNC Symbol;Acc:VGNC:37245]	2.8377	0.000127149
ENSBTAG00000034360	SERF1A	small EDRK-rich factor 1A (telomeric) [Source:NCBI gene (formerly Entrezgene);Acc:526395]	2.8333	0.00127251
ENSBTAG00000015802	CREB3L2	cAMP responsive element binding protein 3 like 2 [Source:VGNC Symbol;Acc:VGNC:27695]	2.8331	0.00970275
ENSBTAG00000008139	HOXA3	homeobox A3 [Source:VGNC Symbol;Acc:VGNC:29911]	2.8273	0.00387707
ENSBTAG00000003711	EPAS1	endothelial PAS domain protein 1 [Source:VGNC Symbol;Acc:VGNC:28518]	2.8233	0.000198381
ENSBTAG00000020567	HNRNPLL	heteroous nuclear ribonucleoprotein L like [Source:VGNC Symbol;Acc:VGNC:29898]	2.8186	1.11495e-05
ENSBTAG00000003826	SCN1B	sodium voltage-gated channel beta subunit 1 [Source:VGNC Symbol;Acc:VGNC:34346]	2.8122	0.00978765
ENSBTAG00000000405	VKORC1	vitamin K epoxide reductase complex subunit 1 [Source:NCBI gene (formerly Entrezgene);Acc:445422]	2.8118	0.00527294
ENSBTAG00000030587	LASP1	LIM and SH3 protein 1 [Source:VGNC Symbol;Acc:VGNC:30798]	2.8088	0.00052557
ENSBTAG00000013071	GPR153	G protein-coupled receptor 153 [Source:VGNC Symbol;Acc:VGNC:29560]	2.8025	0.00209762
ENSBTAG00000001143	LOC512486		2.8024	0.0404309
ENSBTAG00000025868	TLN1	talin 1 [Source:VGNC Symbol;Acc:VGNC:35897]	2.7999	0.0017841
ENSBTAG00000049483	COPRS	coordinator of PRMT5 and differentiation stimulator [Source:VGNC Symbol;Acc:VGNC:27598]	2.7975	0.00105387
ENSBTAG00000008967	RAP1B	RAP1B, member of RAS onco family [Source:NCBI gene (formerly Entrezgene);Acc:327708]	2.791	5.90638e-05
ENSBTAG00000021182	DOCK4	dedicator of cytokinesis 4 [Source:VGNC Symbol;Acc:VGNC:28158]	2.7892	0.00050988
ENSBTAG00000001961	MAP1B	microtubule associated protein 1B [Source:VGNC Symbol;Acc:VGNC:31178]	2.7892	0.00220256
ENSBTAG00000010587	SH3BGRL	SH3 domain binding glutamate rich protein like [Source:VGNC Symbol;Acc:VGNC:34564]	2.7856	0.00142769
ENSBTAG00000018727	GOLIM4	golgi integral membrane protein 4 [Source:VGNC Symbol;Acc:VGNC:29490]	2.7852	0.00107808
ENSBTAG00000012771	CSF1R	colony stimulating factor 1 receptor [Source:VGNC Symbol;Acc:VGNC:27754]	2.7817	0.0166012
ENSBTAG00000018255	ACTN1	actinin alpha 1 [Source:VGNC Symbol;Acc:VGNC:25581]	2.7817	3.37406e-05
ENSBTAG00000032427	FHOD1	formin homology 2 domain containing 1 [Source:VGNC Symbol;Acc:VGNC:29003]	2.7785	0.0013355
ENSBTAG00000016315	COTL1	coactosin like F-actin binding protein 1 [Source:VGNC Symbol;Acc:VGNC:27626]	2.7778	0.000868913
ENSBTAG00000019342	OSBPL3	oxysterol binding protein like 3 [Source:VGNC Symbol;Acc:VGNC:32462]	2.777	0.0338037
ENSBTAG00000011905	RRAS2	RAS related 2 [Source:VGNC Symbol;Acc:VGNC:49569]	2.7676	0.000128233
ENSBTAG00000004403	CD320	CD320 molecule [Source:VGNC Symbol;Acc:VGNC:52223]	2.7616	0.00468267
ENSBTAG00000010812	P2RX4	purinergic receptor P2X 4 [Source:VGNC Symbol;Acc:VGNC:32520]	2.7591	0.000588418
ENSBTAG00000013066	IGF2	insulin like growth factor 2 [Source:VGNC Symbol;Acc:VGNC:30078]	2.7586	0.0283369
ENSBTAG00000016566	ITGA9	integrin subunit alpha 9 [Source:VGNC Symbol;Acc:VGNC:30320]	2.7539	0.00445229
ENSBTAG00000006945	CCDC50	coiled-coil domain containing 50 [Source:VGNC Symbol;Acc:VGNC:26898]	2.7473	6.27641e-05
ENSBTAG00000012678	COLGALT1	collagen beta(1-O)galactosyltransferase 1 [Source:VGNC Symbol;Acc:VGNC:53572]	2.7454	0.00313358
ENSBTAG00000005110	CADPS2	calcium dependent secretion activator 2 [Source:VGNC Symbol;Acc:VGNC:26699]	2.7438	0.0159693
ENSBTAG00000018951	TBC1D9	TBC1 domain family member 9 [Source:VGNC Symbol;Acc:VGNC:35646]	2.743	0.00117048
ENSBTAG00000031869	ZSCAN26	zinc finger and SCAN domain containing 26 [Source:VGNC Symbol;Acc:VGNC:37378]	2.7372	0.00257919
ENSBTAG00000020166	ZNFX1	zinc finger NFX1-type containing 1 [Source:VGNC Symbol;Acc:VGNC:37357]	2.7334	0.000493587
ENSBTAG00000010365	SQOR	sulfide quinone oxidoreductase [Source:VGNC Symbol;Acc:VGNC:101453]	2.7255	7.86727e-05
ENSBTAG00000021378	S100A13	S100 calcium binding protein A13 [Source:VGNC Symbol;Acc:VGNC:34239]	2.7203	0.0017841
ENSBTAG00000003526	SYNE3	spectrin repeat containing nuclear envelope family member 3 [Source:VGNC Symbol;Acc:VGNC:35522]	2.7198	0.0459461
ENSBTAG00000010634	NDNF	neuron derived neurotrophic factor [Source:VGNC Symbol;Acc:VGNC:31937]	2.7184	0.00167386
ENSBTAG00000018523	TRIM38	tripartite motif containing 38 [Source:VGNC Symbol;Acc:VGNC:36333]	2.7156	0.00043687
ENSBTAG00000026660	TAF12	TATA-box binding protein associated factor 12 [Source:VGNC Symbol;Acc:VGNC:97316]	2.7144	0.0146877
ENSBTAG00000017388	SVBP	small vasohibin binding protein [Source:VGNC Symbol;Acc:VGNC:35497]	2.7127	0.00131928
ENSBTAG00000018638	CC2D2A	coiled-coil and C2 domain containing 2A [Source:VGNC Symbol;Acc:VGNC:26826]	2.7111	0.00655401
ENSBTAG00000012442	CTSB	cathepsin B [Source:VGNC Symbol;Acc:VGNC:27813]	2.7047	0.00185142
ENSBTAG00000053854	ABHD14A	abhydrolase domain containing 14A [Source:VGNC Symbol;Acc:VGNC:106626]	2.7006	0.00215672
ENSBTAG00000021660	IKBIP	IKBKB interacting protein [Source:VGNC Symbol;Acc:VGNC:56209]	2.6922	0.00252752
ENSBTAG00000032839	LRCH3	leucine rich repeats and calponin homology domain containing 3 [Source:VGNC Symbol;Acc:VGNC:30973]	2.6893	0.0340564
ENSBTAG00000047223	GNAS		2.6873	2.98849e-05
ENSBTAG00000007763	SLC1A4	solute carrier family 1 member 4 [Source:VGNC Symbol;Acc:VGNC:34714]	2.6872	0.00250018
ENSBTAG00000021922	SMAP2	small ArfGAP2 [Source:VGNC Symbol;Acc:VGNC:34984]	2.6868	0.00422572
ENSBTAG00000010431	LURAP1L	leucine rich adaptor protein 1 like [Source:VGNC Symbol;Acc:VGNC:31083]	2.6849	0.0280685
ENSBTAG00000018152	MYADM		2.684	0.0404572
ENSBTAG00000006322	DENND5A	DENN domain containing 5A [Source:VGNC Symbol;Acc:VGNC:54864]	2.6804	0.0162826
ENSBTAG00000008147	MICAL1	microtubule associated monooxygenase, calponin and LIM domain containing 1 [Source:VGNC Symbol;Acc:VGNC:31457]	2.6747	0.00244796
ENSBTAG00000013343	FTL	ferritin light chain [Source:NCBI gene (formerly Entrezgene);Acc:286861]	2.6706	0.000293569
ENSBTAG00000033041	YIPF4	Yip1 domain family member 4 [Source:VGNC Symbol;Acc:VGNC:58427]	2.6703	0.00689698
ENSBTAG00000015438	RRBP1	ribosome binding protein 1 [Source:VGNC Symbol;Acc:VGNC:57021]	2.6697	0.00373352
ENSBTAG00000017852	ALDH9A1	aldehyde dehydrogenase 9 family member A1 [Source:VGNC Symbol;Acc:VGNC:25820]	2.6686	1.0377e-05
ENSBTAG00000014788	AKAP12	A-kinase anchoring protein 12 [Source:VGNC Symbol;Acc:VGNC:25782]	2.6646	0.0217449
ENSBTAG00000019203	S100A4	S100 calcium binding protein A4 [Source:VGNC Symbol;Acc:VGNC:34244]	2.6642	0.0196569
ENSBTAG00000009769	LOC101906939		2.6635	0.032629
ENSBTAG00000012342	LIMA1	LIM domain and actin binding 1 [Source:VGNC Symbol;Acc:VGNC:30886]	2.6635	0.00146328
ENSBTAG00000019665	IL1RN	interleukin 1 receptor antagonist [Source:VGNC Symbol;Acc:VGNC:30136]	2.6596	0.0399289
ENSBTAG00000014297	MOV10	Mov10 RISC complex RNA helicase [Source:VGNC Symbol;Acc:VGNC:31566]	2.6577	0.00267061
ENSBTAG00000021645	MBD4	methyl-CpG binding domain 4, DNA glycosylase [Source:VGNC Symbol;Acc:VGNC:31276]	2.6574	0.00218546
ENSBTAG00000011125	MYO9B	myosin IXB [Source:VGNC Symbol;Acc:VGNC:31832]	2.6568	0.00373352
ENSBTAG00000014501	FERMT2	FERM domain containing kindlin 2 [Source:VGNC Symbol;Acc:VGNC:28953]	2.6559	0.00282489
ENSBTAG00000001489	TUBA1A	tubulin, alpha 1a [Source:NCBI gene (formerly Entrezgene);Acc:404053]	2.6551	0.000221828
ENSBTAG00000008951	ALPL	alkaline phosphatase, biomineralization associated [Source:VGNC Symbol;Acc:VGNC:25850]	2.6534	0.0387749
ENSBTAG00000007016	CNPY4	canopy FGF signaling regulator 4 [Source:VGNC Symbol;Acc:VGNC:27528]	2.6528	0.0101628
ENSBTAG00000009493	BCL3	BCL3 transcription coactivator [Source:VGNC Symbol;Acc:VGNC:58663]	2.6481	6.58197e-05
ENSBTAG00000002028	DIPK1A	divergent protein kinase domain 1A [Source:VGNC Symbol;Acc:VGNC:28824]	2.6464	0.010588
ENSBTAG00000018373	DPYSL2	dihydropyrimidinase like 2 [Source:VGNC Symbol;Acc:VGNC:28195]	2.6423	0.00933641
ENSBTAG00000050869	TCEAL8		2.6407	0.00462555
ENSBTAG00000016519	MBOAT1	membrane bound O-acyltransferase domain containing 1 [Source:VGNC Symbol;Acc:VGNC:31286]	2.6397	0.0281539
ENSBTAG00000012708	SERPINI1	serpin family I member 1 [Source:VGNC Symbol;Acc:VGNC:34481]	2.6385	0.00684097
ENSBTAG00000010815	CAMKK2	calcium/calmodulin dependent protein kinase kinase 2 [Source:VGNC Symbol;Acc:VGNC:26726]	2.635	0.00521764
ENSBTAG00000024381	MAN1A1	mannosidase alpha class 1A member 1 [Source:VGNC Symbol;Acc:VGNC:31161]	2.6318	0.000492621
ENSBTAG00000034885	RGCC	regulator of cell cycle [Source:VGNC Symbol;Acc:VGNC:33902]	2.631	0.000106504
ENSBTAG00000020570	PRDM8	PR/SET domain 8 [Source:VGNC Symbol;Acc:VGNC:53772]	2.6284	0.0308005
ENSBTAG00000023745	BANP	BTG3 associated nuclear protein [Source:VGNC Symbol;Acc:VGNC:26418]	2.6266	0.000212628
ENSBTAG00000016656	PARP14	poly(ADP-ribose) polymerase family member 14 [Source:NCBI gene (formerly Entrezgene);Acc:540789]	2.6266	0.000478792
ENSBTAG00000038477	GGCX	gamma-glutamyl carboxylase [Source:VGNC Symbol;Acc:VGNC:29339]	2.6216	0.00066476
ENSBTAG00000006078	IL15RA	interleukin 15 receptor subunit alpha [Source:VGNC Symbol;Acc:VGNC:106779]	2.6201	0.000228729
ENSBTAG00000039090	MAGEH1	MAGE family member H1 [Source:VGNC Symbol;Acc:VGNC:31145]	2.6193	0.00259628
ENSBTAG00000017367	IFIT5	interferon induced protein with tetratricopeptide repeats 5 [Source:VGNC Symbol;Acc:VGNC:30051]	2.6062	0.000496062
ENSBTAG00000046033	UBFD1	ubiquitin family domain containing 1 [Source:VGNC Symbol;Acc:VGNC:36605]	2.6047	8.3875e-05
ENSBTAG00000001847	CNTLN	centlein [Source:VGNC Symbol;Acc:VGNC:56940]	2.6012	0.0048731
ENSBTAG00000018502	ARMC9	armadillo repeat containing 9 [Source:VGNC Symbol;Acc:VGNC:26163]	2.6011	0.00541818
ENSBTAG00000020681	FNDC3A	fibronectin type III domain containing 3A [Source:VGNC Symbol;Acc:VGNC:29062]	2.6011	0.000269062
ENSBTAG00000022020	CLDN5	claudin 5 [Source:VGNC Symbol;Acc:VGNC:27417]	2.601	0.0165661
ENSBTAG00000020657	FAT1	FAT atypical cadherin 1 [Source:VGNC Symbol;Acc:VGNC:52771]	2.5938	9.46211e-06
ENSBTAG00000005008	WSB1	WD repeat and SOCS box containing 1 [Source:VGNC Symbol;Acc:VGNC:36971]	2.5935	0.00119994
ENSBTAG00000007129	IRAG1	inositol 1,4,5-triphosphate receptor associated 1 [Source:NCBI gene (formerly Entrezgene);Acc:281918]	2.5927	0.000195041
ENSBTAG00000020046	CLMP	CXADR like membrane protein [Source:VGNC Symbol;Acc:VGNC:50091]	2.5923	0.0183291
ENSBTAG00000009681	PPP2R3C	protein phosphatase 2 regulatory subunit B''gamma [Source:VGNC Symbol;Acc:VGNC:33259]	2.5922	0.000131667
ENSBTAG00000020939	PLAC9	placenta associated 9 [Source:VGNC Symbol;Acc:VGNC:32970]	2.5875	0.0364139
ENSBTAG00000009412	SIAE	sialic acid acetylesterase [Source:VGNC Symbol;Acc:VGNC:34613]	2.5866	0.0168272
ENSBTAG00000015369	MLLT11	MLLT11 transcription factor 7 cofactor [Source:VGNC Symbol;Acc:VGNC:31502]	2.5859	0.00608061
ENSBTAG00000001368	LGALS3BP	galectin 3 binding protein [Source:VGNC Symbol;Acc:VGNC:30853]	2.5835	0.0112339
ENSBTAG00000000623	CPEB1	cytoplasmic polyadenylation element binding protein 1 [Source:VGNC Symbol;Acc:VGNC:103719]	2.5834	0.016536
ENSBTAG00000038195	CD302	CD302 molecule [Source:VGNC Symbol;Acc:VGNC:55333]	2.5815	0.000881284
ENSBTAG00000006785	ARF2	ADP-ribosylation factor 2 [Source:NCBI gene (formerly Entrezgene);Acc:282601]	2.5779	9.17874e-05
ENSBTAG00000000835	BCAS1	brain enriched myelin associated protein 1 [Source:VGNC Symbol;Acc:VGNC:98868]	2.5766	0.0140552
ENSBTAG00000007520	MAPRE2	microtubule associated protein RP/EB family member 2 [Source:VGNC Symbol;Acc:VGNC:31233]	2.5725	0.000632325
ENSBTAG00000015919	PARM1	prostate androgen-regulated mucin-like protein 1 [Source:VGNC Symbol;Acc:VGNC:32587]	2.5702	0.00638767
ENSBTAG00000015303	PALS2	protein associated with LIN7 2, MAGUK p55 family member [Source:VGNC Symbol;Acc:VGNC:31585]	2.5677	0.0185091
ENSBTAG00000021980	RASSF8	Ras association domain family member 8 [Source:VGNC Symbol;Acc:VGNC:33764]	2.5647	0.00496852
ENSBTAG00000018142	DTL	denticleless E3 ubiquitin [Source:VGNC Symbol;Acc:VGNC:28230]	2.5645	0.0416351
ENSBTAG00000003232	RAB29	RAB29, member RAS onco family [Source:VGNC Symbol;Acc:VGNC:33636]	2.5639	0.00671351
ENSBTAG00000013096	UNC119	unc-119 lipid binding chaperone [Source:VGNC Symbol;Acc:VGNC:36662]	2.5601	0.000425821
ENSBTAG00000046362	BBIP1	BBSome interacting protein 1 [Source:VGNC Symbol;Acc:VGNC:106427]	2.5598	0.017805
ENSBTAG00000005165	CSGALNACT2	chondroitin sulfate N-acetylgalactosaminyltransferase 2 [Source:VGNC Symbol;Acc:VGNC:27760]	2.5567	0.00231705
ENSBTAG00000011539	PCGF2	polycomb group ring finger 2 [Source:VGNC Symbol;Acc:VGNC:32627]	2.5564	0.00924203
ENSBTAG00000005843	REXO2	RNA exonuclease 2 [Source:VGNC Symbol;Acc:VGNC:33884]	2.553	1.46185e-06
ENSBTAG00000011832	ALDH18A1	aldehyde dehydrogenase 18 family member A1 [Source:VGNC Symbol;Acc:VGNC:25807]	2.5527	0.00456456
ENSBTAG00000020525	SEC31A	SEC31 homolog A, COPII coat complex component [Source:VGNC Symbol;Acc:VGNC:34417]	2.5521	0.000172271
ENSBTAG00000015249	B4GALT1	beta-1,4-galactosyltransferase 1 [Source:VGNC Symbol;Acc:VGNC:26388]	2.5508	0.000228729
ENSBTAG00000011787	ISCU	iron-sulfur cluster assembly enzyme [Source:VGNC Symbol;Acc:VGNC:30292]	2.5492	0.000304213
ENSBTAG00000016467	SLC22A17	solute carrier family 22 member 17 [Source:VGNC Symbol;Acc:VGNC:34725]	2.545	0.0358916
ENSBTAG00000017925	LMF2	lipase maturation factor 2 [Source:VGNC Symbol;Acc:VGNC:30927]	2.5447	0.00263577
ENSBTAG00000011482	SLC43A2	solute carrier family 43 member 2 [Source:VGNC Symbol;Acc:VGNC:34875]	2.5417	0.00753845
ENSBTAG00000014267	ZCCHC14	zinc finger CCHC-type containing 14 [Source:VGNC Symbol;Acc:VGNC:37118]	2.541	0.021064
ENSBTAG00000051880			2.5405	0.00935719
ENSBTAG00000004587	DUSP6	dual specificity phosphatase 6 [Source:VGNC Symbol;Acc:VGNC:28262]	2.5395	0.0054407
ENSBTAG00000038929	BCAS4		2.5366	0.000840698
ENSBTAG00000012887	FCER1A	Fc fragment of IgE receptor Ia [Source:VGNC Symbol;Acc:VGNC:28930]	2.5358	0.0360595
ENSBTAG00000010402	MYH9	myosin heavy chain 9 [Source:VGNC Symbol;Acc:VGNC:31798]	2.5338	3.30983e-06
ENSBTAG00000017970	ZYX	zyxin [Source:VGNC Symbol;Acc:VGNC:37395]	2.5277	0.0129717
ENSBTAG00000015127	SDC4	syndecan 4 [Source:VGNC Symbol;Acc:VGNC:34381]	2.5263	0.00440192
ENSBTAG00000014371	CHPF2	chondroitin polymerizing factor 2 [Source:VGNC Symbol;Acc:VGNC:27313]	2.5222	0.00625173
ENSBTAG00000005674	NEU1	neuraminidase 1 [Source:VGNC Symbol;Acc:VGNC:50230]	2.5206	0.00542937
ENSBTAG00000011726	CRYL1	crystallin lambda 1 [Source:VGNC Symbol;Acc:VGNC:27744]	2.5166	0.000616238
ENSBTAG00000012343	TSPAN5	tetraspanin 5 [Source:VGNC Symbol;Acc:VGNC:36440]	2.5141	0.00903482
ENSBTAG00000001537	TSKU	tsukushi, small leucine rich proteoglycan [Source:VGNC Symbol;Acc:VGNC:54896]	2.5103	0.00337579
ENSBTAG00000000184	EIF2AK3	eukaryotic translation initiation factor 2 alpha kinase 3 [Source:VGNC Symbol;Acc:VGNC:28382]	2.5046	0.00120501
ENSBTAG00000038375	STOM	stomatin [Source:VGNC Symbol;Acc:VGNC:35409]	2.5021	0.000518254
ENSBTAG00000021791	PARP9	poly(ADP-ribose) polymerase family member 9 [Source:VGNC Symbol;Acc:VGNC:53596]	2.4976	0.00663297
ENSBTAG00000001987	SWAP70	switching B cell complex subunit SWAP70 [Source:VGNC Symbol;Acc:VGNC:54893]	2.4899	0.00120535
ENSBTAG00000017549	KITLG	KIT ligand [Source:VGNC Symbol;Acc:VGNC:30619]	2.4872	0.00549009
ENSBTAG00000051151			2.4849	2.00006e-05
ENSBTAG00000047717	FAM222B	family with sequence similarity 222 member B [Source:VGNC Symbol;Acc:VGNC:28801]	2.4829	0.00168842
ENSBTAG00000007668	AGPAT4	1-acylglycerol-3-phosphate O-acyltransferase 4 [Source:VGNC Symbol;Acc:VGNC:25737]	2.4796	0.00549242
ENSBTAG00000023452	B9D2	B9 domain containing 2 [Source:VGNC Symbol;Acc:VGNC:26397]	2.4761	0.0023054
ENSBTAG00000047524	TMEM200B	transmembrane protein 200B [Source:VGNC Symbol;Acc:VGNC:36022]	2.476	0.0228164
ENSBTAG00000000925	GLT8D2	glycosyltransferase 8 domain containing 2 [Source:VGNC Symbol;Acc:VGNC:29424]	2.4737	0.0114894
ENSBTAG00000005803	PTPDC1	protein tyrosine phosphatase domain containing 1 [Source:VGNC Symbol;Acc:VGNC:33527]	2.4726	0.00636425
ENSBTAG00000004842	RSPRY1	ring finger and SPRY domain containing 1 [Source:VGNC Symbol;Acc:VGNC:34191]	2.4722	0.00197678
ENSBTAG00000004374	CNPY2		2.4695	0.00108488
ENSBTAG00000019470	NEK6	NIMA related kinase 6 [Source:VGNC Symbol;Acc:VGNC:31997]	2.4689	0.00760116
ENSBTAG00000009191	TUSC3	tumor suppressor candidate 3 [Source:NCBI gene (formerly Entrezgene);Acc:615007]	2.4683	0.00387583
ENSBTAG00000013530	DDAH2	dimethylarginine dimethylaminohydrolase 2 [Source:VGNC Symbol;Acc:VGNC:27940]	2.4666	0.00419316
ENSBTAG00000005847	ROCK2	Rho associated coiled-coil containing protein kinase 2 [Source:VGNC Symbol;Acc:VGNC:34082]	2.4589	0.00056147
ENSBTAG00000003359	ELOVL5	ELOVL fatty acid elongase 5 [Source:VGNC Symbol;Acc:VGNC:28451]	2.4584	7.00775e-05
ENSBTAG00000020070	ABCC3	ATP binding cassette subfamily C member 3 [Source:VGNC Symbol;Acc:VGNC:25473]	2.4569	0.0168444
ENSBTAG00000026199	ACTB	actin beta [Source:VGNC Symbol;Acc:VGNC:106628]	2.4547	3.94437e-06
ENSBTAG00000002485	TNS1	tensin 1 [Source:VGNC Symbol;Acc:VGNC:36207]	2.4531	0.00184792
ENSBTAG00000006305	AK1	adenylate kinase 1 [Source:VGNC Symbol;Acc:VGNC:25770]	2.4508	0.00736754
ENSBTAG00000049010	RNF150	ring finger protein 150 [Source:VGNC Symbol;Acc:VGNC:106896]	2.4504	0.0117285
ENSBTAG00000020417	DAPK3	death associated protein kinase 3 [Source:VGNC Symbol;Acc:VGNC:27878]	2.4477	2.55393e-05
ENSBTAG00000009578	PTK2	protein tyrosine kinase 2 [Source:VGNC Symbol;Acc:VGNC:33518]	2.4456	0.00124894
ENSBTAG00000000837	PARP1	poly(ADP-ribose) polymerase 1 [Source:NCBI gene (formerly Entrezgene);Acc:286764]	2.444	0.000493257
ENSBTAG00000005990	S1PR1	sphingosine-1-phosphate receptor 1 [Source:VGNC Symbol;Acc:VGNC:34252]	2.4438	0.000742424
ENSBTAG00000012500	RARA	retinoic acid receptor alpha [Source:VGNC Symbol;Acc:VGNC:33729]	2.4405	0.000198381
ENSBTAG00000016265	DNAJA1	DnaJ heat shock protein family (Hsp40) member A1 [Source:VGNC Symbol;Acc:VGNC:56944]	2.4388	3.59804e-05
ENSBTAG00000013688	PGF	placental growth factor [Source:VGNC Symbol;Acc:VGNC:32787]	2.4383	0.0301487
ENSBTAG00000005344	GNPNAT1	glucosamine-phosphate N-acetyltransferase 1 [Source:VGNC Symbol;Acc:VGNC:29478]	2.4347	0.034892
ENSBTAG00000049422	TIFA	TRAF interacting protein with forkhead associated domain [Source:VGNC Symbol;Acc:VGNC:35862]	2.4328	0.00493124
ENSBTAG00000017775	SDCCAG8	SHH signaling and ciliosis regulator SDCCAG8 [Source:VGNC Symbol;Acc:VGNC:96545]	2.4323	0.0145742
ENSBTAG00000000899	TMEM17	transmembrane protein 17 [Source:VGNC Symbol;Acc:VGNC:35995]	2.4294	0.00400312
ENSBTAG00000007952	MVP	major vault protein [Source:VGNC Symbol;Acc:VGNC:31769]	2.4273	0.000258805
ENSBTAG00000013405	CIBAR1	CBY1 interacting BAR domain containing 1 [Source:NCBI gene (formerly Entrezgene);Acc:614070]	2.4271	0.0100509
ENSBTAG00000010362	NOSTRIN	nitric oxide synthase trafficking [Source:VGNC Symbol;Acc:VGNC:32176]	2.4258	0.00641121
ENSBTAG00000000163	DDIT4	DNA damage inducible transcript 4 [Source:VGNC Symbol;Acc:VGNC:27948]	2.4189	0.0370103
ENSBTAG00000021837	RGS19	regulator of G protein signaling 19 [Source:VGNC Symbol;Acc:VGNC:33918]	2.4188	0.000293087
ENSBTAG00000027843	TCEAL8	transcription elongation factor A like 8 [Source:VGNC Symbol;Acc:VGNC:35683]	2.4177	0.00152936
ENSBTAG00000020023	MTHFS		2.4159	0.000868913
ENSBTAG00000031777	GDPD5	glycerophosphodiester phosphodiesterase domain containing 5 [Source:VGNC Symbol;Acc:VGNC:29313]	2.4158	0.0388317
ENSBTAG00000006938	PPM1F	protein phosphatase, Mg2+/Mn2+ dependent 1F [Source:VGNC Symbol;Acc:VGNC:33212]	2.4119	0.0089955
ENSBTAG00000008688	HEYL	hes related family bHLH transcription factor with YRPW motif like [Source:VGNC Symbol;Acc:VGNC:29830]	2.4082	0.0152807
ENSBTAG00000011986	PLSCR4	phospholipid scramblase 4 [Source:VGNC Symbol;Acc:VGNC:33053]	2.4081	0.015082
ENSBTAG00000004291	SEPTIN6	septin 6 [Source:VGNC Symbol;Acc:VGNC:34457]	2.4054	0.00816177
ENSBTAG00000009237	KDELR2	KDEL endoplasmic reticulum protein retention receptor 2 [Source:VGNC Symbol;Acc:VGNC:30519]	2.4035	0.000242228
ENSBTAG00000030839	PWWP3A	PWWP domain containing 3A, DNA repair factor [Source:VGNC Symbol;Acc:VGNC:57909]	2.4028	0.00266827
ENSBTAG00000012671	TNIP1	TNFAIP3 interacting protein 1 [Source:VGNC Symbol;Acc:VGNC:36180]	2.4021	0.0313333
ENSBTAG00000000686	NANP	N-acetylneuraminic acid phosphatase [Source:VGNC Symbol;Acc:VGNC:31877]	2.3989	0.000937355
ENSBTAG00000016069	ARF4	ADP ribosylation factor 4 [Source:VGNC Symbol;Acc:VGNC:26059]	2.3964	0.0082595
ENSBTAG00000004277	EVC2	EvC ciliary complex subunit 2 [Source:VGNC Symbol;Acc:VGNC:28635]	2.3945	0.0190771
ENSBTAG00000012545	GOLM2	golgi membrane protein 2 [Source:VGNC Symbol;Acc:VGNC:84818]	2.3934	0.00401336
ENSBTAG00000052413	GNAS	GNAS complex locus [Source:VGNC Symbol;Acc:VGNC:108130]	2.3933	5.84934e-06
ENSBTAG00000001142	GNE	glucosamine (UDP-N-acetyl)-2-epimerase/N-acetylmannosamine kinase [Source:VGNC Symbol;Acc:VGNC:56970]	2.3897	0.0167407
ENSBTAG00000001081	PALLD	palladin, cytoskeletal associated protein [Source:VGNC Symbol;Acc:VGNC:32557]	2.3882	0.000143844
ENSBTAG00000026704	CENPW	centromere protein W [Source:VGNC Symbol;Acc:VGNC:27187]	2.3879	0.011676
ENSBTAG00000008216	RRM2	ribonucleotide reductase regulatory subunit M2 [Source:VGNC Symbol;Acc:VGNC:34165]	2.3846	0.0213035
ENSBTAG00000021661	APAF1	apoptotic peptidase activating factor 1 [Source:VGNC Symbol;Acc:VGNC:25999]	2.3833	0.0285136
ENSBTAG00000006346	DAP	death associated protein [Source:VGNC Symbol;Acc:VGNC:50122]	2.3783	0.00179934
ENSBTAG00000021294	VWA1	von Willebrand factor A domain containing 1 [Source:VGNC Symbol;Acc:VGNC:36850]	2.3757	0.000236365
ENSBTAG00000009470	CLIC4	chloride intracellular channel 4 [Source:VGNC Symbol;Acc:VGNC:27442]	2.3726	0.000359979
ENSBTAG00000015828	FKBP11	FKBP prolyl isomerase 11 [Source:VGNC Symbol;Acc:VGNC:29018]	2.362	0.00173955
ENSBTAG00000003151	DNAJB11	DnaJ heat shock protein family (Hsp40) member B11 [Source:NCBI gene (formerly Entrezgene);Acc:506316]	2.3608	0.00032873
ENSBTAG00000000296	IMPDH1	inosine monophosphate dehydrogenase 1 [Source:VGNC Symbol;Acc:VGNC:30188]	2.3548	0.000121993
ENSBTAG00000032534	RHOF	ras homolog family member F, filopodia associated [Source:VGNC Symbol;Acc:VGNC:33948]	2.3548	0.0161481
ENSBTAG00000018045	SLC12A4	solute carrier family 12 member 4 [Source:VGNC Symbol;Acc:VGNC:34667]	2.3539	0.0117866
ENSBTAG00000016661	USP18		2.3524	0.0398151
ENSBTAG00000020815	UHRF2	ubiquitin like with PHD and ring finger domains 2 [Source:VGNC Symbol;Acc:VGNC:54508]	2.3517	0.0435055
ENSBTAG00000002977	ECE1	endothelin converting enzyme 1 [Source:VGNC Symbol;Acc:VGNC:28302]	2.3516	0.00187861
ENSBTAG00000019939	SLC35D2	solute carrier family 35 member D2 [Source:VGNC Symbol;Acc:VGNC:52827]	2.3515	0.0170273
ENSBTAG00000011593	QKI	QKI, KH domain containing RNA binding [Source:VGNC Symbol;Acc:VGNC:33597]	2.3506	0.00374899
ENSBTAG00000014576	GUCY1A3	guanylate cyclase 1 soluble subunit alpha 1 [Source:VGNC Symbol;Acc:VGNC:29720]	2.3493	0.0249856
ENSBTAG00000002608	SEPTIN2	septin 2 [Source:VGNC Symbol;Acc:VGNC:34454]	2.3476	0.000169021
ENSBTAG00000004459	TMEM45A		2.3468	0.0351858
ENSBTAG00000006969	TUBB5	tubulin beta class I [Source:VGNC Symbol;Acc:VGNC:103058]	2.3467	0.0174679
ENSBTAG00000019167	INPPL1	inositol polyphosphate phosphatase like 1 [Source:VGNC Symbol;Acc:VGNC:30215]	2.3458	0.00183834
ENSBTAG00000015107	SLC16A1	solute carrier family 16 member 1 [Source:VGNC Symbol;Acc:VGNC:34683]	2.344	0.00170335
ENSBTAG00000021583	TPGS2	tubulin polyglutamylase complex subunit 2 [Source:VGNC Symbol;Acc:VGNC:36248]	2.3386	0.0145404
ENSBTAG00000015171	CDK20	cyclin dependent kinase 20 [Source:VGNC Symbol;Acc:VGNC:27124]	2.3361	0.00134986
ENSBTAG00000016137	ZNF608	zinc finger protein 608 [Source:VGNC Symbol;Acc:VGNC:37311]	2.3352	0.0364281
ENSBTAG00000015248	PLA2G16	phospholipase A and acyltransferase 3 [Source:HGNC Symbol;Acc:HGNC:17825]	2.3285	0.00393664
ENSBTAG00000012595	RIDA	reactive intermediate imine deaminase A homolog [Source:VGNC Symbol;Acc:VGNC:33964]	2.3277	0.0030651
ENSBTAG00000025809	ABHD8	abhydrolase domain containing 8 [Source:VGNC Symbol;Acc:VGNC:25504]	2.3277	0.0162501
ENSBTAG00000001455	HOXA7	homeobox A7 [Source:VGNC Symbol;Acc:VGNC:29915]	2.3259	0.0326077
ENSBTAG00000009097	FANCI	FA complementation group I [Source:VGNC Symbol;Acc:VGNC:28859]	2.3252	0.0145353
ENSBTAG00000001835	CXNK1	gap junction protein alpha 1 [Source:VGNC Symbol;Acc:VGNC:29370]	2.3247	0.00946894
ENSBTAG00000018739	RPAP2	RNA polymerase II associated protein 2 [Source:VGNC Symbol;Acc:VGNC:34099]	2.3234	0.00883775
ENSBTAG00000016253	G6PC3	glucose-6-phosphatase catalytic subunit 3 [Source:VGNC Symbol;Acc:VGNC:29180]	2.3187	0.0149748
ENSBTAG00000046840	DEXI	Dexi homolog [Source:VGNC Symbol;Acc:VGNC:28017]	2.3182	0.00100461
ENSBTAG00000008090	CCM2	CCM2 scaffold protein [Source:VGNC Symbol;Acc:VGNC:26954]	2.317	0.00255472
ENSBTAG00000020436	KIF27	kinesin family member 27 [Source:VGNC Symbol;Acc:VGNC:30598]	2.3169	0.00247567
ENSBTAG00000005124	JADE3	jade family PHD finger 3 [Source:VGNC Symbol;Acc:VGNC:30360]	2.3168	0.0301644
ENSBTAG00000007867	STAT1	signal transducer and activator of transcription 1 [Source:VGNC Symbol;Acc:VGNC:56151]	2.3151	0.0139364
ENSBTAG00000017140	CIP2A	cellular inhibitor of PP2A [Source:VGNC Symbol;Acc:VGNC:27369]	2.3145	0.00646317
ENSBTAG00000017676	TPK1	thiamin pyrophosphokinase 1 [Source:VGNC Symbol;Acc:VGNC:36251]	2.3074	0.00370602
ENSBTAG00000004315	HDLBP	high density lipoprotein binding protein [Source:VGNC Symbol;Acc:VGNC:55051]	2.3073	0.00246058
ENSBTAG00000002303	GLG1	golgi glycoprotein 1 [Source:VGNC Symbol;Acc:VGNC:29398]	2.3053	0.00316235
ENSBTAG00000014405	OSBPL6	oxysterol binding protein like 6 [Source:VGNC Symbol;Acc:VGNC:32464]	2.3051	0.0151155
ENSBTAG00000000871	TRIM27	tripartite motif containing 27 [Source:VGNC Symbol;Acc:VGNC:36323]	2.3026	0.0156594
ENSBTAG00000020042	KLHL28	kelch like family member 28 [Source:VGNC Symbol;Acc:VGNC:30655]	2.2966	0.00108404
ENSBTAG00000017468	NUCB2	nucleobindin 2 [Source:VGNC Symbol;Acc:VGNC:32319]	2.2965	0.00111161
ENSBTAG00000015955	ERGIC1	endoplasmic reticulum-golgi intermediate compartment 1 [Source:VGNC Symbol;Acc:VGNC:28578]	2.2962	0.0199374
ENSBTAG00000032684	TCTEX1D2	dynein light chain Tctex-type 2B [Source:NCBI gene (formerly Entrezgene);Acc:504554]	2.2919	0.00180083
ENSBTAG00000009087	GNG10	G protein subunit gamma 10 [Source:VGNC Symbol;Acc:VGNC:56971]	2.2898	0.000308736
ENSBTAG00000046339	VASN	vasorin [Source:HGNC Symbol;Acc:HGNC:18517]	2.2889	0.000255456
ENSBTAG00000021576	LMOD1	leiomodin 1 [Source:VGNC Symbol;Acc:VGNC:30938]	2.281	0.00983497
ENSBTAG00000013992	ACYP1	acylphosphatase 1 [Source:VGNC Symbol;Acc:VGNC:25598]	2.268	0.000194211
ENSBTAG00000014526	MOB3A	MOB kinase activator 3A [Source:VGNC Symbol;Acc:VGNC:31544]	2.2664	0.00520415
ENSBTAG00000009846	MTHFD1L	methylenetetrahydrofolate dehydrogenase (NADP+ dependent) 1 like [Source:VGNC Symbol;Acc:VGNC:53798]	2.2656	0.00145547
ENSBTAG00000004392	C29H11orf24	chromosome 29 C11orf24 homolog [Source:VGNC Symbol;Acc:VGNC:52698]	2.2622	0.0465287
ENSBTAG00000001762	RFXANK	regulatory factor X associated ankyrin containing protein [Source:VGNC Symbol;Acc:VGNC:33900]	2.261	0.000294634
ENSBTAG00000002215	GFPT2	glutamine-fructose-6-phosphate transaminase 2 [Source:VGNC Symbol;Acc:VGNC:29331]	2.2589	0.0235109
ENSBTAG00000003825	PTPN12	protein tyrosine phosphatase non-receptor type 12 [Source:VGNC Symbol;Acc:VGNC:33531]	2.2519	4.94368e-05
ENSBTAG00000009823			2.2513	0.000637938
ENSBTAG00000013478	MARVELD1	MARVEL domain containing 1 [Source:VGNC Symbol;Acc:VGNC:31252]	2.2422	0.0040605
ENSBTAG00000016057	CSRP1	cysteine and glycine rich protein 1 [Source:VGNC Symbol;Acc:VGNC:27773]	2.2411	0.0382299
ENSBTAG00000019704	HLTF	helicase like transcription factor [Source:VGNC Symbol;Acc:VGNC:50276]	2.2403	0.003837
ENSBTAG00000007115	GSR	glutathione-disulfide reductase [Source:VGNC Symbol;Acc:VGNC:29682]	2.2352	0.00238387
ENSBTAG00000008895	BPGM	bisphosphoglycerate mutase [Source:NCBI gene (formerly Entrezgene);Acc:533785]	2.2343	0.0220642
ENSBTAG00000013204	ATP13A3	ATPase 13A3 [Source:VGNC Symbol;Acc:VGNC:26279]	2.2334	0.0257279
ENSBTAG00000015860	FGD1	FYVE, RhoGEF and PH domain containing 1 [Source:VGNC Symbol;Acc:VGNC:28964]	2.2318	0.0128236
ENSBTAG00000031998	CXCL16	C-X-C motif chemokine ligand 16 [Source:VGNC Symbol;Acc:VGNC:27851]	2.231	0.000242639
ENSBTAG00000004066	PARP8	poly(ADP-ribose) polymerase family member 8 [Source:NCBI gene (formerly Entrezgene);Acc:511595]	2.2309	0.0164424
ENSBTAG00000004603	PHC2	polyhomeotic homolog 2 [Source:VGNC Symbol;Acc:VGNC:32811]	2.2294	0.0111569
ENSBTAG00000024787	HAUS3	HAUS augmin like complex subunit 3 [Source:VGNC Symbol;Acc:VGNC:29759]	2.2279	0.006371
ENSBTAG00000037581	MZF1	myeloid zinc finger 1 [Source:VGNC Symbol;Acc:VGNC:31850]	2.2276	0.00698871
ENSBTAG00000022777	CDC42BPA	CDC42 binding protein kinase alpha [Source:VGNC Symbol;Acc:VGNC:27069]	2.2256	0.00101017
ENSBTAG00000017155	TRIM32	tripartite motif containing 32 [Source:VGNC Symbol;Acc:VGNC:36328]	2.2247	0.00275084
ENSBTAG00000007586	SYNJ2BP	synaptojanin 2 binding protein [Source:NCBI gene (formerly Entrezgene);Acc:525107]	2.2206	0.00794599
ENSBTAG00000052481	IRGQ	immunity related GTPase Q [Source:VGNC Symbol;Acc:VGNC:30282]	2.2196	0.00133589
ENSBTAG00000020054	TNFRSF21	TNF receptor superfamily member 21 [Source:VGNC Symbol;Acc:VGNC:36166]	2.2174	0.00118959
ENSBTAG00000016858	SAR1A	secretion associated Ras related GTPase 1A [Source:VGNC Symbol;Acc:VGNC:34286]	2.2173	0.000601303
ENSBTAG00000016430	METTL8	methyltransferase 8, methylcytidine [Source:VGNC Symbol;Acc:VGNC:31417]	2.2156	0.0197917
ENSBTAG00000009856	ACAP3	ArfGAP with coiled-coil, ankyrin repeat and PH domains 3 [Source:VGNC Symbol;Acc:VGNC:25528]	2.2147	0.0391783
ENSBTAG00000006801	TMEM106A	transmembrane protein 106A [Source:VGNC Symbol;Acc:VGNC:35944]	2.2133	0.0137871
ENSBTAG00000008279	FRMD4A	FERM domain containing 4A [Source:VGNC Symbol;Acc:VGNC:29114]	2.2099	5.82455e-05
ENSBTAG00000014636	ZFHX3	zinc finger homeobox 3 [Source:VGNC Symbol;Acc:VGNC:37157]	2.2098	0.0142777
ENSBTAG00000008840	HM13	histocompatibility minor 13 [Source:VGNC Symbol;Acc:VGNC:29868]	2.2081	0.00167081
ENSBTAG00000016267	SERPING1	serpin family G member 1 [Source:VGNC Symbol;Acc:VGNC:54891]	2.2067	0.0344912
ENSBTAG00000046142	PRKAR1B	protein kinase cAMP-dependent type I regulatory subunit beta [Source:VGNC Symbol;Acc:VGNC:58609]	2.2063	0.0338037
ENSBTAG00000015355	PHKA2	phosphorylase kinase regulatory subunit alpha 2 [Source:VGNC Symbol;Acc:VGNC:32831]	2.2049	0.021036
ENSBTAG00000013196	STK17B	serine/threonine kinase 17b [Source:VGNC Symbol;Acc:VGNC:35388]	2.2046	0.035021
ENSBTAG00000035323	TMX4	thioredoxin related transmembrane protein 4 [Source:VGNC Symbol;Acc:VGNC:57032]	2.2022	0.0031591
ENSBTAG00000004238	TACC1	transforming acidic coiled-coil containing protein 1 [Source:VGNC Symbol;Acc:VGNC:35557]	2.2014	0.0253958
ENSBTAG00000003256	TOMM34	translocase of outer mitochondrial membrane 34 [Source:VGNC Symbol;Acc:VGNC:49135]	2.2009	0.00150527
ENSBTAG00000005724	SYTL4	synaptotagmin like 4 [Source:VGNC Symbol;Acc:VGNC:35548]	2.2008	0.0154241
ENSBTAG00000019237	TXNDC5	thioredoxin domain containing 5 [Source:VGNC Symbol;Acc:VGNC:107007]	2.1976	0.000918173
ENSBTAG00000017363	SSAT-1	spermidine/spermine N1-acetyltransferase 1 [Source:VGNC Symbol;Acc:VGNC:34296]	2.194	0.000606936
ENSBTAG00000005650	SKAP2	src kinase associated phosphoprotein 2 [Source:VGNC Symbol;Acc:VGNC:34646]	2.1928	0.00129649
ENSBTAG00000010971	LIMS1	LIM zinc finger domain containing 1 [Source:VGNC Symbol;Acc:VGNC:50211]	2.1918	0.000605864
ENSBTAG00000017306	AKNA	AT-hook transcription factor [Source:VGNC Symbol;Acc:VGNC:55031]	2.191	0.0256554
ENSBTAG00000004568	GALNS	galactosamine (N-acetyl)-6-sulfatase [Source:VGNC Symbol;Acc:VGNC:57046]	2.1907	0.0358071
ENSBTAG00000003295	GORAB	golgin, RAB6 interacting [Source:VGNC Symbol;Acc:VGNC:29497]	2.1904	0.00865959
ENSBTAG00000003727	SH3KBP1	SH3 domain containing kinase binding protein 1 [Source:VGNC Symbol;Acc:VGNC:34577]	2.1863	0.00461232
ENSBTAG00000001657	PICALM	phosphatidylinositol binding clathrin assembly protein [Source:VGNC Symbol;Acc:VGNC:32860]	2.1846	0.00210852
ENSBTAG00000017196	PDIA3	protein disulfide isomerase family A member 3 [Source:VGNC Symbol;Acc:VGNC:32697]	2.1838	0.000733672
ENSBTAG00000010904	PAGR1	PAXIP1 associated glutamate rich protein 1 [Source:VGNC Symbol;Acc:VGNC:97294]	2.1806	0.000827953
ENSBTAG00000000855	NXN	nucleoredoxin [Source:VGNC Symbol;Acc:VGNC:32376]	2.1787	0.00637348
ENSBTAG00000019832	TGFBR2	transforming growth factor beta receptor 2 [Source:VGNC Symbol;Acc:VGNC:35805]	2.1776	0.00258551
ENSBTAG00000010309	XPO6	exportin 6 [Source:VGNC Symbol;Acc:VGNC:37000]	2.1767	0.0165715
ENSBTAG00000045550	TSPAN6	tetraspanin 6 [Source:VGNC Symbol;Acc:VGNC:36441]	2.1761	0.000834858
ENSBTAG00000019933	MKNK1	MAPK interacting serine/threonine kinase 1 [Source:VGNC Symbol;Acc:VGNC:31491]	2.1745	0.00440157
ENSBTAG00000020940	ANXA11	annexin A11 [Source:VGNC Symbol;Acc:VGNC:25964]	2.1744	0.000633735
ENSBTAG00000000830	GPR137B	G protein-coupled receptor 137B [Source:VGNC Symbol;Acc:VGNC:29551]	2.1739	0.00894643
ENSBTAG00000018340			2.1725	0.00180482
ENSBTAG00000003804	SCCPDH	saccharopine dehydrogenase (putative) [Source:NCBI gene (formerly Entrezgene);Acc:507289]	2.1714	0.0168272
ENSBTAG00000012926	TM6SF1	transmembrane 6 superfamily member 1 [Source:VGNC Symbol;Acc:VGNC:35908]	2.1705	0.0365874
ENSBTAG00000014601	SGCB	sarcoglycan beta [Source:VGNC Symbol;Acc:VGNC:34536]	2.1693	0.00671216
ENSBTAG00000017393	L3MBTL3	L3MBTL histone methyl-lysine binding protein 3 [Source:VGNC Symbol;Acc:VGNC:50640]	2.1688	0.00236581
ENSBTAG00000009238	HOXC6	homeobox C6 [Source:VGNC Symbol;Acc:VGNC:29926]	2.1676	0.0134215
ENSBTAG00000000838	CCDC88C	coiled-coil domain containing 88C [Source:VGNC Symbol;Acc:VGNC:55038]	2.1661	0.0221582
ENSBTAG00000054429	KCTD21	potassium channel tetramerization domain containing 21 [Source:VGNC Symbol;Acc:VGNC:30511]	2.163	0.0342696
ENSBTAG00000008084	ZNF382	zinc finger protein 382 [Source:VGNC Symbol;Acc:VGNC:37261]	2.1622	0.00316772
ENSBTAG00000018364	TMEM132A	transmembrane protein 132A [Source:VGNC Symbol;Acc:VGNC:35965]	2.1622	0.0195581
ENSBTAG00000012961	PAPSS1	3'-phosphoadenosine 5'-phosphosulfate synthase 1 [Source:VGNC Symbol;Acc:VGNC:53770]	2.1622	0.00201258
ENSBTAG00000006690	ARCN1	archain 1 [Source:VGNC Symbol;Acc:VGNC:26057]	2.1605	0.0010648
ENSBTAG00000007413	CEP41	centrosomal protein 41 [Source:VGNC Symbol;Acc:VGNC:27204]	2.1594	0.0110146
ENSBTAG00000003960	CCP110	centriolar coiled-coil protein 110 [Source:VGNC Symbol;Acc:VGNC:26981]	2.1585	0.00131909
ENSBTAG00000026356	DGAT1	diacylglycerol O-acyltransferase 1 [Source:VGNC Symbol;Acc:VGNC:28020]	2.1576	0.00145547
ENSBTAG00000004776	DUSP23	dual specificity phosphatase 23 [Source:VGNC Symbol;Acc:VGNC:28257]	2.1531	0.00210039
ENSBTAG00000008703	EIF2AK2	eukaryotic translation initiation factor 2 alpha kinase 2 [Source:VGNC Symbol;Acc:VGNC:28381]	2.1511	0.00459683
ENSBTAG00000016910	EEF1AKMT3	EEF1A lysine methyltransferase 3 [Source:VGNC Symbol;Acc:VGNC:50099]	2.151	0.0372353
ENSBTAG00000005161	ATP8B2	ATPase phospholipid transporting 8B2 [Source:VGNC Symbol;Acc:VGNC:26331]	2.1498	0.000644303
ENSBTAG00000009104	SERP1	stress associated endoplasmic reticulum protein 1 [Source:VGNC Symbol;Acc:VGNC:34464]	2.1486	0.000125181
ENSBTAG00000010390	SRI	sorcin [Source:VGNC Symbol;Acc:VGNC:35281]	2.1421	0.000135816
ENSBTAG00000031544	DDIT3	DNA damage inducible transcript 3 [Source:VGNC Symbol;Acc:VGNC:27947]	2.1413	0.00104612
ENSBTAG00000039684	CAVIN1	caveolae associated protein 1 [Source:VGNC Symbol;Acc:VGNC:26802]	2.1403	0.0115035
ENSBTAG00000002585	SLC16A2	solute carrier family 16 member 2 [Source:VGNC Symbol;Acc:VGNC:54485]	2.14	0.00201743
ENSBTAG00000005379	SLC41A1	solute carrier family 41 member 1 [Source:VGNC Symbol;Acc:VGNC:34873]	2.136	0.000672133
ENSBTAG00000020485	ARRB1	arrestin beta 1 [Source:VGNC Symbol;Acc:VGNC:26169]	2.1352	0.0168178
ENSBTAG00000014377	CHD3	chromodomain helicase DNA binding protein 3 [Source:VGNC Symbol;Acc:VGNC:27279]	2.1345	0.00234175
ENSBTAG00000006025	AHSA2	activator of HSP90 ATPase homolog 2 [Source:NCBI gene (formerly Entrezgene);Acc:531017]	2.1343	0.00862375
ENSBTAG00000023600	APOD	apolipoprotein D [Source:VGNC Symbol;Acc:VGNC:26031]	2.1315	0.0387789
ENSBTAG00000020791	RAPGEF1	Rap guanine nucleotide exchange factor 1 [Source:VGNC Symbol;Acc:VGNC:33722]	2.1292	0.00201597
ENSBTAG00000020764	CNN2	calponin 2 [Source:VGNC Symbol;Acc:VGNC:27509]	2.1286	8.06923e-05
ENSBTAG00000000696	ILK	integrin linked kinase [Source:VGNC Symbol;Acc:VGNC:30177]	2.1268	0.0111473
ENSBTAG00000017349	PCDHGC3	protocadherin gamma subfamily C, 3 [Source:HGNC Symbol;Acc:HGNC:8716]	2.1248	0.00352697
ENSBTAG00000016939	C11H2orf42	chromosome 11 C2orf42 homolog [Source:VGNC Symbol;Acc:VGNC:52614]	2.1223	0.0147535
ENSBTAG00000009915	AP2A2	adaptor related protein complex 2 subunit alpha 2 [Source:VGNC Symbol;Acc:VGNC:25984]	2.1167	0.00151028
ENSBTAG00000019312	TFCP2	transcription factor CP2 [Source:VGNC Symbol;Acc:VGNC:35784]	2.1164	0.000541982
ENSBTAG00000000428	BAK1	BCL2 antagonist/killer 1 [Source:VGNC Symbol;Acc:VGNC:26416]	2.1148	0.00197734
ENSBTAG00000021574	TCF7L2	transcription factor 7 like 2 [Source:VGNC Symbol;Acc:VGNC:55976]	2.1141	0.000552308
ENSBTAG00000012086	CNOT8	CCR4-NOT transcription complex subunit 8 [Source:VGNC Symbol;Acc:VGNC:27523]	2.1129	0.0437133
ENSBTAG00000002116	ZCCHC3	zinc finger CCHC-type containing 3 [Source:VGNC Symbol;Acc:VGNC:37119]	2.1123	0.000989397
ENSBTAG00000004463	KDELR1	KDEL endoplasmic reticulum protein retention receptor 1 [Source:VGNC Symbol;Acc:VGNC:52202]	2.1117	0.000526911
ENSBTAG00000010322	HYOU1	hypoxia up-regulated 1 [Source:VGNC Symbol;Acc:VGNC:50032]	2.1096	0.00683342
ENSBTAG00000017976	ABL1	ABL proto-onco 1, non-receptor tyrosine kinase [Source:VGNC Symbol;Acc:VGNC:50224]	2.1054	0.004437
ENSBTAG00000015976	PHF12	PHD finger protein 12 [Source:VGNC Symbol;Acc:VGNC:32814]	2.102	0.00373352
ENSBTAG00000009021	FEZ2	fasciculation and elongation protein zeta 2 [Source:VGNC Symbol;Acc:VGNC:28958]	2.1019	0.000827953
ENSBTAG00000021879	VCL	vinculin [Source:VGNC Symbol;Acc:VGNC:36779]	2.0998	6.79177e-05
ENSBTAG00000007003	TYMS	thymidylate synthetase [Source:VGNC Symbol;Acc:VGNC:36549]	2.0973	0.00606766
ENSBTAG00000020412	RAP2A	RAP2A, member of RAS onco family [Source:VGNC Symbol;Acc:VGNC:33719]	2.0966	0.0350155
ENSBTAG00000013982	UACA	uveal autoantigen with coiled-coil domains and ankyrin repeats [Source:VGNC Symbol;Acc:VGNC:36558]	2.0966	0.000620477
ENSBTAG00000011611	OSTC	oligosaccharyltransferase complex non-catalytic subunit [Source:VGNC Symbol;Acc:VGNC:32478]	2.0965	0.000378879
ENSBTAG00000010111	TCF7L1	transcription factor 7 like 1 [Source:VGNC Symbol;Acc:VGNC:58419]	2.0963	0.0148088
ENSBTAG00000007865	GNPDA1	glucosamine-6-phosphate deaminase 1 [Source:VGNC Symbol;Acc:VGNC:29476]	2.0923	0.049024
ENSBTAG00000005559			2.0875	0.00251731
ENSBTAG00000012816			2.0871	0.0255127
ENSBTAG00000004856	RNF130	ring finger protein 130 [Source:VGNC Symbol;Acc:VGNC:34021]	2.0857	0.00519477
ENSBTAG00000013774	CCDC9B	coiled-coil domain containing 9B [Source:VGNC Symbol;Acc:VGNC:55108]	2.0826	0.00871509
ENSBTAG00000017992	CD164	CD164 molecule [Source:VGNC Symbol;Acc:VGNC:27004]	2.0819	0.00291977
ENSBTAG00000021506	ARL6IP5	ADP ribosylation factor like GTPase 6 interacting protein 5 [Source:VGNC Symbol;Acc:VGNC:26151]	2.0792	0.00869674
ENSBTAG00000009502	LUZP1	leucine zipper protein 1 [Source:VGNC Symbol;Acc:VGNC:31084]	2.0782	0.000358726
ENSBTAG00000007455	DNASE1L1	deoxyribonuclease 1 like 1 [Source:VGNC Symbol;Acc:VGNC:28133]	2.0776	0.000293569
ENSBTAG00000002211	MAPK8IP3	mitogen-activated protein kinase 8 interacting protein 3 [Source:VGNC Symbol;Acc:VGNC:31226]	2.0774	0.0363092
ENSBTAG00000017079	MFAP3	microfibril associated protein 3 [Source:VGNC Symbol;Acc:VGNC:50216]	2.0761	0.000730097
ENSBTAG00000010206	UAP1	UDP-N-acetylglucosamine pyrophosphorylase 1 [Source:VGNC Symbol;Acc:VGNC:36559]	2.0732	0.00151579
ENSBTAG00000014676	SHROOM1	shroom family member 1 [Source:VGNC Symbol;Acc:VGNC:34608]	2.0611	0.0147769
ENSBTAG00000011883	ARL1	ADP ribosylation factor like GTPase 1 [Source:VGNC Symbol;Acc:VGNC:26135]	2.0608	0.000641877
ENSBTAG00000019345	RFK	riboflavin kinase [Source:VGNC Symbol;Acc:VGNC:33891]	2.0605	0.0239963
ENSBTAG00000021717	BDKRB2	bradykinin receptor B2 [Source:VGNC Symbol;Acc:VGNC:26460]	2.0577	0.00936879
ENSBTAG00000012002	BCAR1	BCAR1 scaffold protein, Cas family member [Source:VGNC Symbol;Acc:VGNC:26437]	2.0576	0.00105555
ENSBTAG00000009543	ESYT1	extended synaptotagmin 1 [Source:VGNC Symbol;Acc:VGNC:28613]	2.0539	0.000874272
ENSBTAG00000020459	TIMELESS	timeless circadian regulator [Source:VGNC Symbol;Acc:VGNC:35869]	2.0532	0.0252804
ENSBTAG00000012441	SMAD7	SMAD family member 7 [Source:VGNC Symbol;Acc:VGNC:34980]	2.0529	0.0176348
ENSBTAG00000003237	IQSEC1	IQ motif and Sec7 domain ArfGEF 1 [Source:VGNC Symbol;Acc:VGNC:30261]	2.0509	0.03391
ENSBTAG00000004502	CLUAP1	clusterin associated protein 1 [Source:VGNC Symbol;Acc:VGNC:27472]	2.0509	0.0431934
ENSBTAG00000012544	IFNGR1	interferon gamma receptor 1 [Source:VGNC Symbol;Acc:VGNC:30058]	2.05	0.000127931
ENSBTAG00000017869	CAV1	caveolin 1 [Source:VGNC Symbol;Acc:VGNC:26799]	2.0498	0.000599268
ENSBTAG00000012450	RAPGEF2	Rap guanine nucleotide exchange factor 2 [Source:VGNC Symbol;Acc:VGNC:33723]	2.0477	0.000131667
ENSBTAG00000000111	UGP2	UDP-glucose pyrophosphorylase 2 [Source:VGNC Symbol;Acc:VGNC:36651]	2.0453	0.0235262
ENSBTAG00000006085	DDOST	dolichyl-diphosphooligosaccharide--protein glycosyltransferase non-catalytic subunit [Source:VGNC Symbol;Acc:VGNC:27952]	2.0445	2.67423e-05
ENSBTAG00000014521	UGDH	UDP-glucose 6-dehydrogenase [Source:VGNC Symbol;Acc:VGNC:36648]	2.044	0.000588282
ENSBTAG00000018202	CYB561A3	cytochrome b561 family member A3 [Source:VGNC Symbol;Acc:VGNC:50258]	2.0438	0.0168444
ENSBTAG00000004094	SPARCL1	SPARC like 1 [Source:VGNC Symbol;Acc:VGNC:35172]	2.0373	0.026364
ENSBTAG00000003719	TDRD7	tudor domain containing 7 [Source:VGNC Symbol;Acc:VGNC:35721]	2.037	0.041732
ENSBTAG00000024578			2.0344	0.00318172
ENSBTAG00000038411	CBX1		2.0335	0.00572782
ENSBTAG00000020963	RASSF1	Ras association domain family member 1 [Source:VGNC Symbol;Acc:VGNC:33757]	2.0334	0.0166989
ENSBTAG00000019067	TMC8	transmembrane channel like 8 [Source:VGNC Symbol;Acc:VGNC:35924]	2.0332	0.039634
ENSBTAG00000010487	SMIM3	small integral membrane protein 3 [Source:VGNC Symbol;Acc:VGNC:35021]	2.0312	0.00346224
ENSBTAG00000008612	C1R	complement C1r [Source:VGNC Symbol;Acc:VGNC:56194]	2.0228	0.0457145
ENSBTAG00000011284	SLC39A1	solute carrier family 39 member 1 [Source:VGNC Symbol;Acc:VGNC:34857]	2.0224	0.000573205
ENSBTAG00000016420	CTNNB1	catenin beta 1 [Source:VGNC Symbol;Acc:VGNC:27802]	2.0223	0.00167081
ENSBTAG00000018471	SSR3	signal sequence receptor subunit 3 [Source:VGNC Symbol;Acc:VGNC:35321]	2.0219	0.000889479
ENSBTAG00000020432	MIS12	MIS12 kinetochore complex component [Source:VGNC Symbol;Acc:VGNC:31484]	2.0207	0.00201706
ENSBTAG00000001098	PLEKHA3	pleckstrin homology domain containing A3 [Source:VGNC Symbol;Acc:VGNC:33005]	2.0182	0.00224711
ENSBTAG00000014430	CDC26	cell division cycle 26 [Source:VGNC Symbol;Acc:VGNC:27065]	2.0178	0.000904334
ENSBTAG00000015537	RASAL2	RAS protein activator like 2 [Source:VGNC Symbol;Acc:VGNC:33738]	2.017	0.00288966
ENSBTAG00000050233	PRRG1	proline rich and Gla domain 1 [Source:VGNC Symbol;Acc:VGNC:106878]	2.0157	0.0254919
ENSBTAG00000031697	KLHDC1	kelch domain containing 1 [Source:VGNC Symbol;Acc:VGNC:30633]	2.015	0.0118807
ENSBTAG00000005496	RP2	RP2 activator of ARL3 GTPase [Source:VGNC Symbol;Acc:VGNC:34092]	2.0144	0.00301124
ENSBTAG00000019672	LOC574091		2.013	0.000362229
ENSBTAG00000006792	EHD4	EH domain containing 4 [Source:VGNC Symbol;Acc:VGNC:28374]	2.0129	0.00371202
ENSBTAG00000011190	FLNA	filamin A [Source:VGNC Symbol;Acc:VGNC:29033]	2.0129	0.0003387
ENSBTAG00000010125	STAT5B	signal transducer and activator of transcription 5B [Source:VGNC Symbol;Acc:VGNC:35373]	2.0097	0.0109632
ENSBTAG00000005738	ATP8B1	ATPase phospholipid transporting 8B1 [Source:VGNC Symbol;Acc:VGNC:26330]	2.0092	0.0212867
ENSBTAG00000052152	LOC112446645		2.0091	0.0490695
ENSBTAG00000023736	CDC42EP3	CDC42 effector protein 3 [Source:VGNC Symbol;Acc:VGNC:27074]	2.0065	0.00103998
ENSBTAG00000006268	IKBKG	inhibitor of nuclear factor kappa B kinase regulatory subunit gamma [Source:VGNC Symbol;Acc:VGNC:30102]	2.0063	0.021064
ENSBTAG00000020305	TOR1A	torsin family 1 member A [Source:VGNC Symbol;Acc:VGNC:36223]	2.0051	0.00425266
ENSBTAG00000038488	TMSB4X	thymosin beta 4 X-linked [Source:NCBI gene (formerly Entrezgene);Acc:282386]	2.0046	0.000206431
ENSBTAG00000017833	RNF19A	ring finger protein 19A, RBR E3 ubiquitin protein ligase [Source:VGNC Symbol;Acc:VGNC:34044]	2.0019	0.000219444
ENSBTAG00000018199	ZBTB8A	zinc finger and BTB domain containing 8A [Source:VGNC Symbol;Acc:VGNC:37092]	2.0013	0.0366681
ENSBTAG00000001565	MESD	mesoderm development LRP chaperone [Source:VGNC Symbol;Acc:VGNC:31392]	2.0011	0.00387707

## Sheet: Downregulated_genes
ID	Symbol	Gene_description	FC	Padj
ENSBTAG00000037483	MOGAT2		0.0002	1.09018e-06
ENSBTAG00000052919	KRTAP3-1	keratin associated protein 3-1 [Source:NCBI gene (formerly Entrezgene);Acc:768046]	0.0003	2.31056e-07
ENSBTAG00000045737	LOC785756		0.0004	1.9421e-07
ENSBTAG00000000400	KRT85	keratin 85 [Source:VGNC Symbol;Acc:VGNC:50410]	0.0004	6.85285e-09
ENSBTAG00000013720	KRT86	keratin 86 [Source:VGNC Symbol;Acc:VGNC:50411]	0.0004	2.10028e-07
ENSBTAG00000030542	KRT25	keratin 25 [Source:VGNC Symbol;Acc:VGNC:30724]	0.0005	1.35461e-07
ENSBTAG00000050955			0.0005	4.8761e-08
ENSBTAG00000004924	PENK	proenkephalin [Source:VGNC Symbol;Acc:VGNC:32746]	0.0006	6.18852e-10
ENSBTAG00000040321	SDR16C6	short chain dehydrogenase/reductase family 16C, member 6 [Source:NCBI gene (formerly Entrezgene);Acc:525500]	0.0006	8.32654e-08
ENSBTAG00000034869	KRTAP11-1	keratin associated protein 11-1 [Source:VGNC Symbol;Acc:VGNC:30746]	0.0006	1.3676e-07
ENSBTAG00000046075	LOC777598		0.0006	1.7933e-07
ENSBTAG00000012491	LOC100300091		0.0006	2.31056e-07
ENSBTAG00000049442	LOC505052		0.0006	2.00996e-08
ENSBTAG00000052946	LOC104970193		0.0007	2.44039e-08
ENSBTAG00000017443			0.0008	1.83046e-10
ENSBTAG00000016820	BDA20	major allergen BDA20 [Source:NCBI gene (formerly Entrezgene);Acc:286791]	0.0008	2.88612e-08
ENSBTAG00000054927	KRTAP3-3	keratin associated protein 3-3 [Source:NCBI gene (formerly Entrezgene);Acc:768045]	0.0008	4.44195e-07
ENSBTAG00000006739	KRT81	keratin 81 [Source:VGNC Symbol;Acc:VGNC:50408]	0.0009	0.000557368
ENSBTAG00000030548	KRT27	keratin 27 [Source:VGNC Symbol;Acc:VGNC:30726]	0.0009	1.25197e-07
ENSBTAG00000051641	MUCL1		0.001	5.38631e-09
ENSBTAG00000011062	TDO2	tryptophan 2,3-dioxygenase [Source:VGNC Symbol;Acc:VGNC:35712]	0.001	1.23449e-09
ENSBTAG00000037553	KRT33A	keratin 33A [Source:VGNC Symbol;Acc:VGNC:50402]	0.001	5.53699e-07
ENSBTAG00000038759	LOC787225		0.001	4.54866e-07
ENSBTAG00000015700	ELOVL3	ELOVL fatty acid elongase 3 [Source:VGNC Symbol;Acc:VGNC:28449]	0.0011	4.59182e-07
ENSBTAG00000047990	LOC783399		0.0011	0.000378488
ENSBTAG00000031679	HSD17B13	hydroxysteroid 17-beta dehydrogenase 13 [Source:VGNC Symbol;Acc:VGNC:29971]	0.0011	3.14967e-09
ENSBTAG00000046084	MGC151921	odorant-binding protein-like [Source:NCBI gene (formerly Entrezgene);Acc:517854]	0.0012	9.09339e-08
ENSBTAG00000032481	DAPL1	death associated protein like 1 [Source:VGNC Symbol;Acc:VGNC:27879]	0.0012	6.18852e-10
ENSBTAG00000040070	SCGB1D	secretoglobin, family 1D, member 2 [Source:NCBI gene (formerly Entrezgene);Acc:338419]	0.0013	1.79161e-08
ENSBTAG00000030847	GLYATL2	glycine-N-acyltransferase like 2 [Source:VGNC Symbol;Acc:VGNC:29427]	0.0014	6.30958e-11
ENSBTAG00000006807	KRT35	keratin 35 [Source:VGNC Symbol;Acc:VGNC:30729]	0.0014	1.73387e-08
ENSBTAG00000054258			0.0015	3.42224e-09
ENSBTAG00000050494	LOC104972276		0.0016	3.29129e-06
ENSBTAG00000000619	KRT74	keratin 74 [Source:VGNC Symbol;Acc:VGNC:30738]	0.0019	5.45311e-07
ENSBTAG00000011666	THRSP	thyroid hormone responsive [Source:VGNC Symbol;Acc:VGNC:35848]	0.0019	7.72437e-06
ENSBTAG00000007798	DGAT2L6	diacylglycerol O-acyltransferase 2 like 6 [Source:VGNC Symbol;Acc:VGNC:28022]	0.002	1.74498e-09
ENSBTAG00000015084	MT4	metallothionein 4 [Source:VGNC Symbol;Acc:VGNC:31713]	0.002	1.35461e-07
ENSBTAG00000049253	SEC14L6	SEC14 like lipid binding 6 [Source:VGNC Symbol;Acc:VGNC:108133]	0.0021	1.52286e-05
ENSBTAG00000051758	LOC538060		0.0026	0.000439779
ENSBTAG00000038325	CES4A	carboxylesterase 4A [Source:VGNC Symbol;Acc:VGNC:27231]	0.003	1.74911e-08
ENSBTAG00000039718	FABP9	fatty acid binding protein 9 [Source:VGNC Symbol;Acc:VGNC:53862]	0.003	3.35362e-06
ENSBTAG00000010620	ATP6V1B1	ATPase H+ transporting V1 subunit B1 [Source:VGNC Symbol;Acc:VGNC:26317]	0.0033	1.74498e-09
ENSBTAG00000053103	TCHH	trichohyalin [Source:VGNC Symbol;Acc:VGNC:106970]	0.0033	9.92176e-05
ENSBTAG00000014335	CYP17A1		0.0039	0.000115658
ENSBTAG00000015940	SCGB2A2		0.0042	2.0898e-06
ENSBTAG00000001845	EPS8L3	EPS8 like 3 [Source:VGNC Symbol;Acc:VGNC:59179]	0.0044	0.000135911
ENSBTAG00000026880	KRT89	keratin 89 [Source:VGNC Symbol;Acc:VGNC:50412]	0.0044	4.8761e-08
ENSBTAG00000053270	LOC101908350		0.0045	9.75465e-08
ENSBTAG00000013378	LOC528748		0.0048	0.000172271
ENSBTAG00000006231	ACSBG1	acyl-CoA synthetase bubblegum family member 1 [Source:VGNC Symbol;Acc:VGNC:25560]	0.0048	4.8761e-08
ENSBTAG00000002779	GABRP	gamma-aminobutyric acid type A receptor subunit pi [Source:VGNC Symbol;Acc:VGNC:29201]	0.005	4.55781e-09
ENSBTAG00000002974	FMO2	flavin containing dimethylaniline monoxygenase 2 [Source:VGNC Symbol;Acc:VGNC:29050]	0.0053	6.76611e-05
ENSBTAG00000024219	TRPV6	transient receptor potential cation channel subfamily V member 6 [Source:VGNC Symbol;Acc:VGNC:36402]	0.0057	6.47084e-05
ENSBTAG00000004903	KRT15	keratin 15 [Source:VGNC Symbol;Acc:VGNC:50396]	0.006	3.9606e-07
ENSBTAG00000018214	SHISA2	shisa family member 2 [Source:VGNC Symbol;Acc:VGNC:34598]	0.0061	4.44195e-07
ENSBTAG00000018481	LOC513329		0.0062	2.61935e-05
ENSBTAG00000018843	SERPINA1	serpin family A member 1 [Source:VGNC Symbol;Acc:VGNC:53953]	0.0064	5.41754e-07
ENSBTAG00000039820	CLDN8	claudin 8 [Source:VGNC Symbol;Acc:VGNC:27419]	0.0075	4.18244e-07
ENSBTAG00000046138	C3H1orf68	chromosome 3 C1orf68 homolog [Source:VGNC Symbol;Acc:VGNC:52716]	0.0079	2.50716e-06
ENSBTAG00000003871	CYP2B6		0.0082	2.49825e-06
ENSBTAG00000031351	SEC14L4	SEC14 like lipid binding 4 [Source:VGNC Symbol;Acc:VGNC:53919]	0.0083	9.75465e-08
ENSBTAG00000037638	KRT73	keratin 73 [Source:VGNC Symbol;Acc:VGNC:30737]	0.0083	1.48722e-07
ENSBTAG00000012222	FA2H	fatty acid 2-hydroxylase [Source:VGNC Symbol;Acc:VGNC:28692]	0.0089	0.000177537
ENSBTAG00000050633	PLA2G2F	phospholipase A2 group IIF [Source:VGNC Symbol;Acc:VGNC:32958]	0.009	1.82778e-07
ENSBTAG00000011266	ZBTB16	zinc finger and BTB domain containing 16 [Source:VGNC Symbol;Acc:VGNC:37062]	0.0094	1.03878e-07
ENSBTAG00000001417	ACSM1	acyl-CoA synthetase medium chain family member 1 [Source:VGNC Symbol;Acc:VGNC:50046]	0.0098	2.9791e-07
ENSBTAG00000012458		prosaposin like 1 [Source:VGNC Symbol;Acc:VGNC:53773]	0.0101	4.57037e-06
ENSBTAG00000002581	BOLA-DYA	major histocompatibility complex, class II, DY alpha [Source:NCBI gene (formerly Entrezgene);Acc:282497]	0.0107	1.25197e-07
ENSBTAG00000009733	FBP1	fructose-bisphosphatase 1 [Source:VGNC Symbol;Acc:VGNC:28887]	0.0118	1.56806e-07
ENSBTAG00000046742	CLEC2A	C-type lectin domain family 2 member A [Source:HGNC Symbol;Acc:HGNC:24191]	0.0159	2.99517e-06
ENSBTAG00000004594	MMP7	matrix metallopeptidase 7 [Source:VGNC Symbol;Acc:VGNC:31529]	0.0169	1.63176e-05
ENSBTAG00000005719	GJB4	gap junction protein beta 4 [Source:VGNC Symbol;Acc:VGNC:29379]	0.0173	0.000393242
ENSBTAG00000046768	IGFBP1	insulin like growth factor binding protein 1 [Source:VGNC Symbol;Acc:VGNC:30083]	0.0182	5.85151e-06
ENSBTAG00000026181	UGT1A1	UDP glucuronosyltransferase family 1 member A1 [Source:HGNC Symbol;Acc:HGNC:12530]	0.0184	2.64272e-05
ENSBTAG00000018657	ATP13A5	ATPase 13A5 [Source:VGNC Symbol;Acc:VGNC:26281]	0.0188	4.38335e-06
ENSBTAG00000016121	KRT75	keratin 75 [Source:VGNC Symbol;Acc:VGNC:30739]	0.0199	1.92503e-05
ENSBTAG00000020512	CXNG	gap junction protein beta 1 [Source:VGNC Symbol;Acc:VGNC:29376]	0.0201	2.83332e-06
ENSBTAG00000015373	AADACL3	arylacetamide deacetylase like 3 [Source:VGNC Symbol;Acc:VGNC:25439]	0.0214	6.74001e-07
ENSBTAG00000008160	MBOAT2	membrane bound O-acyltransferase domain containing 2 [Source:VGNC Symbol;Acc:VGNC:31287]	0.0224	1.44526e-05
ENSBTAG00000053850			0.0228	1.75689e-06
ENSBTAG00000021033	SGK2	serum/glucocorticoid regulated kinase 2 [Source:VGNC Symbol;Acc:VGNC:34542]	0.0232	5.8004e-06
ENSBTAG00000008343	LOC524771		0.0239	0.00481862
ENSBTAG00000009772	LIX1	limb and CNS expressed 1 [Source:VGNC Symbol;Acc:VGNC:30912]	0.0247	1.31089e-06
ENSBTAG00000013675	IL37	interleukin 37 [Source:VGNC Symbol;Acc:VGNC:30160]	0.0268	0.000388843
ENSBTAG00000010344	SLC16A14	solute carrier family 16 member 14 [Source:VGNC Symbol;Acc:VGNC:34688]	0.0273	2.99517e-06
ENSBTAG00000020361	SLC35F3	solute carrier family 35 member F3 [Source:VGNC Symbol;Acc:VGNC:34833]	0.0279	1.0377e-05
ENSBTAG00000011095	FAR2	fatty acyl-CoA reductase 2 [Source:VGNC Symbol;Acc:VGNC:28864]	0.0282	1.1583e-07
ENSBTAG00000050666			0.0284	0.00111363
ENSBTAG00000016305	ATP13A4	ATPase 13A4 [Source:VGNC Symbol;Acc:VGNC:26280]	0.029	1.21045e-06
ENSBTAG00000005963	MAT1A	methionine adenosyltransferase 1A [Source:VGNC Symbol;Acc:VGNC:31261]	0.0291	1.26455e-05
ENSBTAG00000027126	MUC15	mucin 15, cell surface associated [Source:VGNC Symbol;Acc:VGNC:31759]	0.0299	0.00014831
ENSBTAG00000016712	CLCA3		0.031	0.00015865
ENSBTAG00000004237	BTC	betacellulin [Source:VGNC Symbol;Acc:VGNC:26593]	0.0312	5.73435e-05
ENSBTAG00000019297	GFRA1	GDNF family receptor alpha 1 [Source:VGNC Symbol;Acc:VGNC:29332]	0.0331	3.10448e-05
ENSBTAG00000019792	SLC16A9	solute carrier family 16 member 9 [Source:VGNC Symbol;Acc:VGNC:34695]	0.0332	5.51073e-05
ENSBTAG00000046597	GPRIN2	G protein regulated inducer of neurite outgrowth 2 [Source:VGNC Symbol;Acc:VGNC:29610]	0.0339	2.95505e-05
ENSBTAG00000032051	SULT1C4		0.0343	9.85465e-05
ENSBTAG00000000582	LY6G6E		0.0348	0.00441187
ENSBTAG00000020597	FMO3	flavin containing dimethylaniline monoxygenase 3 [Source:VGNC Symbol;Acc:VGNC:29051]	0.0352	0.000285202
ENSBTAG00000039261	KRT2	keratin 2 [Source:VGNC Symbol;Acc:VGNC:30721]	0.037	0.00242775
ENSBTAG00000004440	SLC15A1	solute carrier family 15 member 1 [Source:VGNC Symbol;Acc:VGNC:34679]	0.0378	0.00022947
ENSBTAG00000050377			0.0384	0.000343375
ENSBTAG00000006474	EPCAM	epithelial cell adhesion molecule [Source:VGNC Symbol;Acc:VGNC:28529]	0.0386	0.00303888
ENSBTAG00000016276	HAL	histidine ammonia-lyase [Source:VGNC Symbol;Acc:VGNC:29744]	0.0394	0.00291515
ENSBTAG00000014847	BBOX1	gamma-butyrobetaine hydroxylase 1 [Source:VGNC Symbol;Acc:VGNC:26432]	0.0394	5.9677e-05
ENSBTAG00000011173	FAM189A2	family with sequence similarity 189 member A2 [Source:VGNC Symbol;Acc:VGNC:54429]	0.0413	1.28514e-06
ENSBTAG00000017063	EPB41L4B	erythrocyte membrane protein band 4.1 like 4B [Source:VGNC Symbol;Acc:VGNC:28524]	0.044	1.69786e-05
ENSBTAG00000034498	LY6D	lymphocyte antigen 6 family member D [Source:VGNC Symbol;Acc:VGNC:31088]	0.0441	0.00507557
ENSBTAG00000001292	LF	lactotransferrin [Source:VGNC Symbol;Acc:VGNC:31077]	0.0456	0.000285923
ENSBTAG00000000690	THEM5	thioesterase superfamily member 5 [Source:VGNC Symbol;Acc:VGNC:50123]	0.0465	0.00401148
ENSBTAG00000021751	RASEF	RAS and EF-hand domain containing [Source:VGNC Symbol;Acc:VGNC:33742]	0.0469	0.000179583
ENSBTAG00000021923	DSG2	desmoglein 2 [Source:VGNC Symbol;Acc:VGNC:28221]	0.0491	0.000143839
ENSBTAG00000005810	PDZK1	PDZ domain containing 1 [Source:VGNC Symbol;Acc:VGNC:55652]	0.0493	7.06746e-05
ENSBTAG00000017243	GATA3	GATA binding protein 3 [Source:VGNC Symbol;Acc:VGNC:29267]	0.0515	0.000335544
ENSBTAG00000004629	SLC9A3	solute carrier family 9 member A3 [Source:VGNC Symbol;Acc:VGNC:34940]	0.0519	0.000131694
ENSBTAG00000010670	VSIG8	V-set and immunoglobulin domain containing 8 [Source:VGNC Symbol;Acc:VGNC:55697]	0.0521	2.56991e-05
ENSBTAG00000011917	GPAM	glycerol-3-phosphate acyltransferase, mitochondrial [Source:VGNC Symbol;Acc:VGNC:29510]	0.053	3.81061e-06
ENSBTAG00000010841	FMO5	flavin containing dimethylaniline monoxygenase 5 [Source:VGNC Symbol;Acc:VGNC:29053]	0.0541	0.000541982
ENSBTAG00000006784	PLA2G4B	phospholipase A2, group IVB (cytosolic) [Source:NCBI gene (formerly Entrezgene);Acc:505485]	0.0543	0.000136034
ENSBTAG00000009607	LARGE2	LARGE xylosyl- and glucuronyltransferase 2 [Source:VGNC Symbol;Acc:VGNC:30789]	0.0545	8.85978e-06
ENSBTAG00000002555	PDZK1IP1	PDZK1 interacting protein 1 [Source:VGNC Symbol;Acc:VGNC:32730]	0.0547	0.00177867
ENSBTAG00000046587	CST6	cystatin E/M [Source:VGNC Symbol;Acc:VGNC:108126]	0.0592	0.00383232
ENSBTAG00000020426	TFAP2B	transcription factor AP-2 beta [Source:VGNC Symbol;Acc:VGNC:35777]	0.06	0.00144681
ENSBTAG00000034645	PON3	paraoxonase 3 [Source:VGNC Symbol;Acc:VGNC:33162]	0.0603	1.44936e-05
ENSBTAG00000008942	NGEF	neuronal guanine nucleotide exchange factor [Source:VGNC Symbol;Acc:VGNC:32060]	0.0605	5.9677e-05
ENSBTAG00000048997			0.0617	0.0143774
ENSBTAG00000025035	PRLR	prolactin receptor [Source:VGNC Symbol;Acc:VGNC:33346]	0.0621	0.00693068
ENSBTAG00000019577	ACKR4	atypical chemokine receptor 4 [Source:VGNC Symbol;Acc:VGNC:25542]	0.0632	1.44936e-05
ENSBTAG00000012043	PADI3	peptidyl arginine deiminase 3 [Source:VGNC Symbol;Acc:VGNC:32547]	0.0635	0.000231684
ENSBTAG00000006191	SERPINA12	serpin family A member 12 [Source:HGNC Symbol;Acc:HGNC:18359]	0.0644	0.0055507
ENSBTAG00000031497	FGFBP1	fibroblast growth factor binding protein 1 [Source:NCBI gene (formerly Entrezgene);Acc:281812]	0.0644	0.0230093
ENSBTAG00000021259	C2CD2	C2 calcium dependent domain containing 2 [Source:VGNC Symbol;Acc:VGNC:26631]	0.0655	6.26084e-06
ENSBTAG00000006760	OTX1	orthodenticle homeobox 1 [Source:VGNC Symbol;Acc:VGNC:32502]	0.0657	0.000768123
ENSBTAG00000003089	RHPN2	rhophilin Rho GTPase binding protein 2 [Source:VGNC Symbol;Acc:VGNC:52240]	0.0669	3.59804e-05
ENSBTAG00000046547	CIDEA	cell death inducing DFFA like effector a [Source:VGNC Symbol;Acc:VGNC:106691]	0.0676	1.26803e-06
ENSBTAG00000030973	TUBA1D	tubulin, alpha 3d [Source:NCBI gene (formerly Entrezgene);Acc:535605]	0.0698	0.00482224
ENSBTAG00000018432	SLC6A15	solute carrier family 6 member 15 [Source:VGNC Symbol;Acc:VGNC:34918]	0.0704	0.000875718
ENSBTAG00000017564	CGN	cingulin [Source:VGNC Symbol;Acc:VGNC:27258]	0.0705	0.00197678
ENSBTAG00000012584	CXNC	gap junction protein beta 3 [Source:VGNC Symbol;Acc:VGNC:29378]	0.0711	0.000657533
ENSBTAG00000037773	SERPINB7	serpin family B member 7 [Source:VGNC Symbol;Acc:VGNC:55079]	0.0727	0.0213416
ENSBTAG00000009964	DNASE1L2	deoxyribonuclease 1 like 2 [Source:VGNC Symbol;Acc:VGNC:28134]	0.0734	0.0112978
ENSBTAG00000001842	GSTM3	glutathione S-transferase mu 3 [Source:VGNC Symbol;Acc:VGNC:29686]	0.0735	0.000486108
ENSBTAG00000000936	SLC39A2	solute carrier family 39 member 2 [Source:VGNC Symbol;Acc:VGNC:34863]	0.0742	0.000433473
ENSBTAG00000035182	SERPINB13	serpin family B member 13 [Source:VGNC Symbol;Acc:VGNC:34472]	0.0766	0.0069168
ENSBTAG00000013148	CLDN1	claudin 1 [Source:VGNC Symbol;Acc:VGNC:27402]	0.0792	0.000186759
ENSBTAG00000013306	ZBTB7C	zinc finger and BTB domain containing 7C [Source:VGNC Symbol;Acc:VGNC:37091]	0.0808	0.00047916
ENSBTAG00000015128	KLK8	kallikrein related peptidase 8 [Source:VGNC Symbol;Acc:VGNC:30682]	0.0809	0.0115726
ENSBTAG00000014758	WIF1	WNT inhibitory factor 1 [Source:VGNC Symbol;Acc:VGNC:36938]	0.0811	0.000618888
ENSBTAG00000009639	SMPD3	sphingomyelin phosphodiesterase 3 [Source:VGNC Symbol;Acc:VGNC:35031]	0.0819	0.00308248
ENSBTAG00000013443	SDR9C7	short chain dehydrogenase/reductase family 9C member 7 [Source:VGNC Symbol;Acc:VGNC:34398]	0.0821	0.0173177
ENSBTAG00000002934	ADGRF4	adhesion G protein-coupled receptor F4 [Source:VGNC Symbol;Acc:VGNC:25664]	0.0833	0.00105754
ENSBTAG00000021601	PARD6B	par-6 family cell polarity regulator beta [Source:VGNC Symbol;Acc:VGNC:32584]	0.0844	0.000742424
ENSBTAG00000040460	KRT23	keratin 23 [Source:VGNC Symbol;Acc:VGNC:30722]	0.0865	0.0343459
ENSBTAG00000013732	GPR37	G protein-coupled receptor 37 [Source:VGNC Symbol;Acc:VGNC:29585]	0.0869	0.00233729
ENSBTAG00000015125	KLK5	kallikrein related peptidase 5 [Source:VGNC Symbol;Acc:VGNC:30679]	0.0892	0.037836
ENSBTAG00000048750			0.0929	0.000906826
ENSBTAG00000020789	STS	steroid sulfatase [Source:VGNC Symbol;Acc:VGNC:49976]	0.093	0.00409934
ENSBTAG00000015241	EPHX2	epoxide hydrolase 2 [Source:VGNC Symbol;Acc:VGNC:28542]	0.0931	0.000997349
ENSBTAG00000033423	EFNA3		0.0934	0.00907092
ENSBTAG00000001102	SERPINB10	serpin family B member 10 [Source:VGNC Symbol;Acc:VGNC:56372]	0.0936	0.0253871
ENSBTAG00000008253	EXPH5	exophilin 5 [Source:VGNC Symbol;Acc:VGNC:28664]	0.0951	0.0207121
ENSBTAG00000015056	RBP2	retinol binding protein 2 [Source:VGNC Symbol;Acc:VGNC:33813]	0.0955	0.00879626
ENSBTAG00000005929	SPTBN2	spectrin beta, non-erythrocytic 2 [Source:HGNC Symbol;Acc:HGNC:11276]	0.0955	0.00466968
ENSBTAG00000013578	CHI3L2	chitinase 3 like 2 [Source:VGNC Symbol;Acc:VGNC:27291]	0.0975	0.00490451
ENSBTAG00000012478	ALOXE3	arachidonate lipoxygenase 3 [Source:VGNC Symbol;Acc:VGNC:25846]	0.0985	0.0121037
ENSBTAG00000014069	PDK4	pyruvate dehydrogenase kinase 4 [Source:VGNC Symbol;Acc:VGNC:32706]	0.0993	2.19909e-06
ENSBTAG00000015178	ECI2	enoyl-CoA delta isomerase 2 [Source:VGNC Symbol;Acc:VGNC:28310]	0.0994	6.7114e-07
ENSBTAG00000002092	PI16	peptidase inhibitor 16 [Source:VGNC Symbol;Acc:VGNC:32853]	0.0998	0.0110146
ENSBTAG00000003240	C8H9orf152	chromosome 8 C9orf152 homolog [Source:VGNC Symbol;Acc:VGNC:52739]	0.1003	0.000285957
ENSBTAG00000052247	TPPP	tubulin polymerization promoting protein [Source:VGNC Symbol;Acc:VGNC:36258]	0.1008	1.43305e-06
ENSBTAG00000020352	PAQR5	progestin and adipoQ receptor family member 5 [Source:VGNC Symbol;Acc:VGNC:32577]	0.1014	0.00153391
ENSBTAG00000017405	RORC	RAR related orphan receptor C [Source:VGNC Symbol;Acc:VGNC:34090]	0.1016	0.000285202
ENSBTAG00000023411	LOC525947		0.1021	0.00201743
ENSBTAG00000000561	OCLN	occludin [Source:VGNC Symbol;Acc:VGNC:32397]	0.1027	0.000198539
ENSBTAG00000015638	IL20RA	interleukin 20 receptor subunit alpha [Source:VGNC Symbol;Acc:VGNC:30139]	0.1036	0.0233287
ENSBTAG00000019125	SLC1A1	solute carrier family 1 member 1 [Source:VGNC Symbol;Acc:VGNC:34711]	0.104	0.00779879
ENSBTAG00000011634	ACP3	acid phosphatase 3 [Source:VGNC Symbol;Acc:VGNC:52603]	0.1045	0.0207956
ENSBTAG00000026769	ASCL2	achaete-scute family bHLH transcription factor 2 [Source:VGNC Symbol;Acc:VGNC:26207]	0.1057	0.005671
ENSBTAG00000018248	MGLL	monoglyceride lipase [Source:VGNC Symbol;Acc:VGNC:54454]	0.1082	5.99861e-06
ENSBTAG00000007436	GGT6	gamma-glutamyltransferase 6 [Source:VGNC Symbol;Acc:VGNC:29345]	0.1085	0.0242525
ENSBTAG00000015907	IRX4	iroquois homeobox 4 [Source:VGNC Symbol;Acc:VGNC:30288]	0.1095	0.0046128
ENSBTAG00000021992	CAVIN4	caveolae associated protein 4 [Source:VGNC Symbol;Acc:VGNC:26805]	0.1101	6.35002e-05
ENSBTAG00000033545	EBD	enteric beta-defensin [Source:NCBI gene (formerly Entrezgene);Acc:281743]	0.1102	0.00138375
ENSBTAG00000010758	SMIM5	small integral membrane protein 5 [Source:VGNC Symbol;Acc:VGNC:35023]	0.1119	0.0025904
ENSBTAG00000006064	BRME1	break repair meiotic recombinase recruitment factor 1 [Source:VGNC Symbol;Acc:VGNC:52729]	0.1134	0.00714005
ENSBTAG00000012061	POU3F1	POU class 3 homeobox 1 [Source:VGNC Symbol;Acc:VGNC:33176]	0.1138	0.0442833
ENSBTAG00000012475	ALOX12B	arachidonate 12-lipoxygenase, 12R type [Source:VGNC Symbol;Acc:VGNC:25842]	0.116	0.0358666
ENSBTAG00000005711	NSG1	neuronal vesicle trafficking associated 1 [Source:VGNC Symbol;Acc:VGNC:32276]	0.1161	0.000160859
ENSBTAG00000046574	FRMPD1	FERM and PDZ domain containing 1 [Source:VGNC Symbol;Acc:VGNC:52780]	0.1165	0.012441
ENSBTAG00000004136	NFE2L3	nuclear factor, erythroid 2 like 3 [Source:VGNC Symbol;Acc:VGNC:32037]	0.1193	0.00649752
ENSBTAG00000013054	MFSD2A	major facilitator superfamily domain containing 2A [Source:VGNC Symbol;Acc:VGNC:31435]	0.1208	0.00546116
ENSBTAG00000011050	PLPP6	phospholipid phosphatase 6 [Source:VGNC Symbol;Acc:VGNC:33049]	0.1211	0.000126187
ENSBTAG00000012054	LOC508879		0.1213	0.0271134
ENSBTAG00000012374	MAB21L4	mab-21 like 4 [Source:VGNC Symbol;Acc:VGNC:52718]	0.1213	0.00491885
ENSBTAG00000038844	ANKRD35	ankyrin repeat domain 35 [Source:VGNC Symbol;Acc:VGNC:25927]	0.122	0.0242863
ENSBTAG00000004411	CRISPLD1	cysteine rich secretory protein LCCL domain containing 1 [Source:VGNC Symbol;Acc:VGNC:27714]	0.1225	0.000680449
ENSBTAG00000034402	ACE2	angiotensin converting enzyme 2 [Source:VGNC Symbol;Acc:VGNC:25535]	0.1231	0.00281226
ENSBTAG00000011071	BPIFC	BPI fold containing family C [Source:VGNC Symbol;Acc:VGNC:26549]	0.1233	0.0451523
ENSBTAG00000007958	TNS4	tensin 4 [Source:VGNC Symbol;Acc:VGNC:36210]	0.1238	0.0264424
ENSBTAG00000002313	ITPR2	inositol 1,4,5-trisphosphate receptor type 2 [Source:VGNC Symbol;Acc:VGNC:30347]	0.1246	1.41688e-06
ENSBTAG00000012863	GDPD2	glycerophosphodiester phosphodiesterase domain containing 2 [Source:VGNC Symbol;Acc:VGNC:29311]	0.1265	0.0149211
ENSBTAG00000007223	FBXO2	F-box protein 2 [Source:VGNC Symbol;Acc:VGNC:28897]	0.1271	0.000399921
ENSBTAG00000045727	EPPK1	epiplakin 1 [Source:VGNC Symbol;Acc:VGNC:106726]	0.1274	0.00364469
ENSBTAG00000019633	SHROOM3	shroom family member 3 [Source:VGNC Symbol;Acc:VGNC:34609]	0.1275	0.00729995
ENSBTAG00000005629	CRYBG2	crystallin beta-gamma domain containing 2 [Source:VGNC Symbol;Acc:VGNC:27740]	0.1277	0.0140973
ENSBTAG00000014252	SPTLC3	serine palmitoyltransferase long chain base subunit 3 [Source:VGNC Symbol;Acc:VGNC:35258]	0.1278	0.0106125
ENSBTAG00000015118	PNPLA1	patatin like phospholipase domain containing 1 [Source:VGNC Symbol;Acc:VGNC:33090]	0.1278	0.0238096
ENSBTAG00000005717	GJB5	gap junction protein beta 5 [Source:VGNC Symbol;Acc:VGNC:29380]	0.1279	0.0211678
ENSBTAG00000021325	SLC19A3	solute carrier family 19 member 3 [Source:VGNC Symbol;Acc:VGNC:56147]	0.1287	0.00468267
ENSBTAG00000020672	NEU2	neuraminidase 2 [Source:VGNC Symbol;Acc:VGNC:50231]	0.1293	0.0125708
ENSBTAG00000006730	SUSD2	sushi domain containing 2 [Source:VGNC Symbol;Acc:VGNC:35487]	0.132	0.0027889
ENSBTAG00000019683	LYPD6B	LY6/PLAUR domain containing 6B [Source:VGNC Symbol;Acc:VGNC:31104]	0.1331	0.0174679
ENSBTAG00000004344	ACSL1	acyl-CoA synthetase long chain family member 1 [Source:VGNC Symbol;Acc:VGNC:25564]	0.1345	2.6421e-06
ENSBTAG00000010990	LHX2	LIM homeobox 2 [Source:VGNC Symbol;Acc:VGNC:30872]	0.1359	0.000160077
ENSBTAG00000014329	LOC512548		0.1362	0.0277373
ENSBTAG00000045834	RASSF7	Ras association domain family member 7 [Source:VGNC Symbol;Acc:VGNC:33763]	0.1362	0.00145099
ENSBTAG00000001652	SLCO3A1	solute carrier organic anion transporter family member 3A1 [Source:VGNC Symbol;Acc:VGNC:34953]	0.1378	1.34162e-05
ENSBTAG00000011700	PLLP	plasmolipin [Source:VGNC Symbol;Acc:VGNC:33037]	0.1388	0.0235181
ENSBTAG00000000923	HOXC13	homeobox C13 [Source:VGNC Symbol;Acc:VGNC:29924]	0.1388	0.00370602
ENSBTAG00000002072	ERCC2	ERCC excision repair 2, TFIIH core complex helicase subunit [Source:VGNC Symbol;Acc:VGNC:28569]	0.1391	5.72067e-05
ENSBTAG00000012036	HR	HR lysine demethylase and nuclear receptor corepressor [Source:VGNC Symbol;Acc:VGNC:29950]	0.1392	0.045673
ENSBTAG00000016444	RETREG1	reticulophagy regulator 1 [Source:VGNC Symbol;Acc:VGNC:33878]	0.1393	1.32385e-05
ENSBTAG00000014455	PDZD2	PDZ domain containing 2 [Source:VGNC Symbol;Acc:VGNC:32725]	0.1396	0.000742424
ENSBTAG00000004832	KIF21A	kinesin family member 21A [Source:VGNC Symbol;Acc:VGNC:30595]	0.1398	0.00637254
ENSBTAG00000044063	B4GALT6	beta-1,4-galactosyltransferase 6 [Source:VGNC Symbol;Acc:VGNC:26393]	0.1399	0.000839066
ENSBTAG00000017566	TUFT1	tuftelin 1 [Source:VGNC Symbol;Acc:VGNC:36518]	0.1401	0.00153134
ENSBTAG00000016973	PRSS8	serine protease 8 [Source:VGNC Symbol;Acc:VGNC:33426]	0.1401	0.0267578
ENSBTAG00000020715	PIK3C2G	phosphatidylinositol-4-phosphate 3-kinase catalytic subunit type 2 gamma [Source:VGNC Symbol;Acc:VGNC:32887]	0.1432	0.0230093
ENSBTAG00000003369	SYT12	synaptotagmin 12 [Source:VGNC Symbol;Acc:VGNC:35538]	0.1442	0.0103883
ENSBTAG00000031583	NUPR2	nuclear protein 2, transcriptional regulator [Source:NCBI gene (formerly Entrezgene);Acc:614047]	0.1448	2.16901e-06
ENSBTAG00000001595	MT1E		0.1455	0.00630838
ENSBTAG00000007534	GGH	gamma-glutamyl hydrolase [Source:VGNC Symbol;Acc:VGNC:29340]	0.1462	1.81065e-05
ENSBTAG00000002125	GNAL	G protein subunit alpha L [Source:VGNC Symbol;Acc:VGNC:29452]	0.1471	0.000227218
ENSBTAG00000006974	PLEKHA7	pleckstrin homology domain containing A7 [Source:VGNC Symbol;Acc:VGNC:33008]	0.1472	0.0051685
ENSBTAG00000038275	CYP27C1	cytochrome P450 family 27 subfamily C member 1 [Source:HGNC Symbol;Acc:HGNC:33480]	0.1477	0.000926547
ENSBTAG00000017533	LRRC1	leucine rich repeat containing 1 [Source:VGNC Symbol;Acc:VGNC:30998]	0.1477	0.0138388
ENSBTAG00000013923	QPCT	glutaminyl-peptide cyclotransferase [Source:VGNC Symbol;Acc:VGNC:33598]	0.1478	0.00336504
ENSBTAG00000017354	MPP7	MAGUK p55 scaffold protein 7 [Source:VGNC Symbol;Acc:VGNC:31586]	0.1479	0.0114894
ENSBTAG00000004899	ABLIM1	actin binding LIM protein 1 [Source:VGNC Symbol;Acc:VGNC:55931]	0.1489	0.00295289
ENSBTAG00000016515	EFNA5	ephrin A5 [Source:VGNC Symbol;Acc:VGNC:28358]	0.1515	1.44936e-05
ENSBTAG00000015085	CLIC3	chloride intracellular channel 3 [Source:VGNC Symbol;Acc:VGNC:27441]	0.1518	0.0409324
ENSBTAG00000016355	UVRAG	UV radiation resistance associated [Source:VGNC Symbol;Acc:VGNC:36751]	0.1518	0.0026072
ENSBTAG00000012289	AKR7A2		0.1522	0.000253276
ENSBTAG00000035144	PLCXD1		0.1523	0.016043
ENSBTAG00000001514	ASB11	ankyrin repeat and SOCS box containing 11 [Source:VGNC Symbol;Acc:VGNC:26188]	0.153	3.70906e-05
ENSBTAG00000008299	IL20RB	interleukin 20 receptor subunit beta [Source:VGNC Symbol;Acc:VGNC:30140]	0.1538	0.0492855
ENSBTAG00000006675	PCSK6	proprotein convertase subtilisin/kexin type 6 [Source:VGNC Symbol;Acc:VGNC:57161]	0.1543	0.0012948
ENSBTAG00000013095	FOXN1	forkhead box N1 [Source:VGNC Symbol;Acc:VGNC:29095]	0.1549	0.0101628
ENSBTAG00000036028	BEX2		0.1567	1.18254e-05
ENSBTAG00000004652	LPAR2	lysophosphatidic acid receptor 2 [Source:VGNC Symbol;Acc:VGNC:30956]	0.1574	0.015468
ENSBTAG00000003336	TPD52L1	TPD52 like 1 [Source:VGNC Symbol;Acc:VGNC:36245]	0.1575	0.0225817
ENSBTAG00000020936	NOD2	nucleotide binding oligomerization domain containing 2 [Source:VGNC Symbol;Acc:VGNC:32151]	0.1579	6.4139e-05
ENSBTAG00000015904	RORA	RAR related orphan receptor A [Source:VGNC Symbol;Acc:VGNC:34088]	0.1581	0.000821024
ENSBTAG00000019460	MOXD1	monooxygenase DBH like 1 [Source:VGNC Symbol;Acc:VGNC:31568]	0.1594	0.00503253
ENSBTAG00000021025	P3H2	prolyl 3-hydroxylase 2 [Source:VGNC Symbol;Acc:VGNC:32533]	0.1604	0.00100315
ENSBTAG00000017715	HOMER2	homer scaffold protein 2 [Source:VGNC Symbol;Acc:VGNC:29902]	0.161	0.00605261
ENSBTAG00000003889	PER1	period circadian regulator 1 [Source:VGNC Symbol;Acc:VGNC:32748]	0.1613	0.000280879
ENSBTAG00000021487	CIART	circadian associated repressor of transcription [Source:VGNC Symbol;Acc:VGNC:27358]	0.1619	9.67223e-05
ENSBTAG00000020810	CYB561	cytochrome b561 [Source:VGNC Symbol;Acc:VGNC:50257]	0.1621	0.00201258
ENSBTAG00000023659	MT2A	metallothionein 2A [Source:NCBI gene (formerly Entrezgene);Acc:404070]	0.1627	0.00184676
ENSBTAG00000003126	PEX16	peroxisomal biosis factor 16 [Source:VGNC Symbol;Acc:VGNC:32757]	0.1628	5.81892e-07
ENSBTAG00000009494	CBLC	Cbl proto-onco C [Source:VGNC Symbol;Acc:VGNC:26810]	0.1646	0.0203293
ENSBTAG00000001543	BRI3BP	BRI3 binding protein [Source:VGNC Symbol;Acc:VGNC:26565]	0.1655	0.00485431
ENSBTAG00000003887	ECHDC1	ethylmalonyl-CoA decarboxylase 1 [Source:VGNC Symbol;Acc:VGNC:28306]	0.1656	2.26454e-07
ENSBTAG00000003833	SLC35G2	solute carrier family 35 member G2 [Source:VGNC Symbol;Acc:VGNC:34837]	0.1662	0.0351426
ENSBTAG00000018804	CELSR2	cadherin EGF LAG seven-pass G-type receptor 2 [Source:VGNC Symbol;Acc:VGNC:27170]	0.1666	0.0391234
ENSBTAG00000021082	TMEM125	transmembrane protein 125 [Source:VGNC Symbol;Acc:VGNC:35958]	0.1673	0.0294536
ENSBTAG00000001747	PEX3	peroxisomal biosis factor 3 [Source:VGNC Symbol;Acc:VGNC:32760]	0.1681	0.000285202
ENSBTAG00000016320	LMO1	LIM domain only 1 [Source:VGNC Symbol;Acc:VGNC:30933]	0.1688	0.00511927
ENSBTAG00000054686	CRACDL	CRACD like [Source:VGNC Symbol;Acc:VGNC:102819]	0.1689	0.00541818
ENSBTAG00000001100	IL22RA1	interleukin 22 receptor subunit alpha 1 [Source:VGNC Symbol;Acc:VGNC:30144]	0.1691	0.00128636
ENSBTAG00000007704	ELOVL7	ELOVL fatty acid elongase 7 [Source:VGNC Symbol;Acc:VGNC:28453]	0.1693	0.0252945
ENSBTAG00000017409	DLX3	distal-less homeobox 3 [Source:VGNC Symbol;Acc:VGNC:55816]	0.1707	0.017583
ENSBTAG00000007177	EMP2	epithelial membrane protein 2 [Source:VGNC Symbol;Acc:VGNC:28482]	0.1712	8.80973e-05
ENSBTAG00000013303	ACSS2	acyl-CoA synthetase short chain family member 2 [Source:VGNC Symbol;Acc:VGNC:25571]	0.1723	0.000108252
ENSBTAG00000012057	CBLIF	cobalamin binding intrinsic factor [Source:VGNC Symbol;Acc:VGNC:29354]	0.1723	0.0145078
ENSBTAG00000020030	FITM2	fat storage inducing transmembrane protein 2 [Source:VGNC Symbol;Acc:VGNC:29016]	0.1741	7.84067e-06
ENSBTAG00000037687	ADGRF2	adhesion G protein-coupled receptor F2 [Source:VGNC Symbol;Acc:VGNC:25662]	0.1748	0.0454955
ENSBTAG00000017366	GRB7	growth factor receptor bound protein 7 [Source:VGNC Symbol;Acc:VGNC:29632]	0.1758	0.0333603
ENSBTAG00000030650	TST	thiosulfate sulfurtransferase [Source:VGNC Symbol;Acc:VGNC:36449]	0.1761	0.00167292
ENSBTAG00000016155	GDPD3	glycerophosphodiester phosphodiesterase domain containing 3 [Source:VGNC Symbol;Acc:VGNC:29312]	0.1764	0.00116406
ENSBTAG00000048438			0.1771	0.001949
ENSBTAG00000015460	TP63	tumor protein p63 [Source:VGNC Symbol;Acc:VGNC:36240]	0.1772	0.0444931
ENSBTAG00000034193	BCO2	beta-carotene oxygenase 2 [Source:VGNC Symbol;Acc:VGNC:26454]	0.1774	0.00123125
ENSBTAG00000020090	EPHX3	epoxide hydrolase 3 [Source:VGNC Symbol;Acc:VGNC:28543]	0.1777	0.000324033
ENSBTAG00000011659	PIGZ	phosphatidylinositol glycan anchor biosynthesis class Z [Source:VGNC Symbol;Acc:VGNC:32882]	0.18	0.00355944
ENSBTAG00000046017	POPDC3	popeye domain containing 3 [Source:VGNC Symbol;Acc:VGNC:33168]	0.1807	0.0149363
ENSBTAG00000004641	PLEKHA6	pleckstrin homology domain containing A6 [Source:VGNC Symbol;Acc:VGNC:59357]	0.1821	0.000431622
ENSBTAG00000020355	KLF4	Kruppel like factor 4 [Source:VGNC Symbol;Acc:VGNC:52790]	0.1831	0.0326705
ENSBTAG00000021301	ACSF2	acyl-CoA synthetase family member 2 [Source:VGNC Symbol;Acc:VGNC:25562]	0.1832	0.00010433
ENSBTAG00000025161	AGPAT2	1-acylglycerol-3-phosphate O-acyltransferase 2 [Source:VGNC Symbol;Acc:VGNC:25735]	0.1839	0.00689698
ENSBTAG00000015980	FASN	fatty acid synthase [Source:VGNC Symbol;Acc:VGNC:28871]	0.1839	0.000219307
ENSBTAG00000003319	FLRT3	fibronectin leucine rich transmembrane protein 3 [Source:VGNC Symbol;Acc:VGNC:29040]	0.1843	0.00840143
ENSBTAG00000002178	PPL	periplakin [Source:VGNC Symbol;Acc:VGNC:33208]	0.1844	0.0120091
ENSBTAG00000014322	FAM234B	family with sequence similarity 234 member B [Source:VGNC Symbol;Acc:VGNC:28805]	0.1852	0.000700422
ENSBTAG00000017094	SHMT1	serine hydroxymethyltransferase 1 [Source:VGNC Symbol;Acc:VGNC:34603]	0.1868	0.0338037
ENSBTAG00000013452	AQP9	aquaporin 9 [Source:VGNC Symbol;Acc:VGNC:26051]	0.187	0.0339354
ENSBTAG00000025778	EMC9	ER membrane protein complex subunit 9 [Source:VGNC Symbol;Acc:VGNC:28468]	0.1873	1.2592e-05
ENSBTAG00000020119	RNF43	ring finger protein 43 [Source:VGNC Symbol;Acc:VGNC:34068]	0.1874	0.00089897
ENSBTAG00000018394	SDR42E1	short chain dehydrogenase/reductase family 42E, member 1 [Source:VGNC Symbol;Acc:VGNC:34397]	0.1879	0.0102405
ENSBTAG00000016313	ECH1	enoyl-CoA hydratase 1 [Source:VGNC Symbol;Acc:VGNC:28305]	0.1891	2.36409e-06
ENSBTAG00000004086	SPINT1	serine peptidase inhibitor, Kunitz type 1 [Source:VGNC Symbol;Acc:VGNC:35221]	0.19	0.0365071
ENSBTAG00000018084	CASTOR1	cytosolic arginine sensor for mTORC1 subunit 1 [Source:VGNC Symbol;Acc:VGNC:26791]	0.1902	0.000596471
ENSBTAG00000012096	BCKDHB	branched chain keto acid dehydrogenase E1 subunit beta [Source:VGNC Symbol;Acc:VGNC:97245]	0.1905	0.00740825
ENSBTAG00000051030	CYP2J2		0.1909	0.00970275
ENSBTAG00000019924	DDHD1	DDHD domain containing 1 [Source:VGNC Symbol;Acc:VGNC:27943]	0.1912	2.63519e-05
ENSBTAG00000021975	PATJ	PATJ crumbs cell polarity complex component [Source:VGNC Symbol;Acc:VGNC:32592]	0.1923	0.0188274
ENSBTAG00000043951	IMPA2	inositol monophosphatase 2 [Source:VGNC Symbol;Acc:VGNC:30185]	0.1928	0.000643533
ENSBTAG00000016124	PACSIN1	protein kinase C and casein kinase substrate in neurons 1 [Source:VGNC Symbol;Acc:VGNC:32542]	0.193	0.00489425
ENSBTAG00000006618	HLF	HLF transcription factor, PAR bZIP family member [Source:VGNC Symbol;Acc:VGNC:50275]	0.1937	0.000749982
ENSBTAG00000008541	MGST1	microsomal glutathione S-transferase 1 [Source:VGNC Symbol;Acc:VGNC:31451]	0.1939	0.00427728
ENSBTAG00000013670	SLC46A2	solute carrier family 46 member 2 [Source:VGNC Symbol;Acc:VGNC:34885]	0.1943	0.0113834
ENSBTAG00000048906	AHNAK2	AHNAK nucleoprotein 2 [Source:VGNC Symbol;Acc:VGNC:55891]	0.1955	0.000526911
ENSBTAG00000038617	SH3D21	SH3 domain containing 21 [Source:VGNC Symbol;Acc:VGNC:34571]	0.1964	0.0147716
ENSBTAG00000022917	FANK1	fibronectin type III and ankyrin repeat domains 1 [Source:VGNC Symbol;Acc:VGNC:28861]	0.197	0.0273701
ENSBTAG00000013922	MOSPD1	motile sperm domain containing 1 [Source:VGNC Symbol;Acc:VGNC:31564]	0.1972	5.2545e-07
ENSBTAG00000006161	MET	MET proto-onco, receptor tyrosine kinase [Source:VGNC Symbol;Acc:VGNC:31394]	0.1976	0.000293988
ENSBTAG00000020067	LLGL2	LLGL scribble cell polarity complex component 2 [Source:VGNC Symbol;Acc:VGNC:30916]	0.1985	0.00589796
ENSBTAG00000014092	CELF6	CUGBP Elav-like family member 6 [Source:NCBI gene (formerly Entrezgene);Acc:539205]	0.1986	0.0089314
ENSBTAG00000014575	COL4A5	collagen type IV alpha 5 chain [Source:VGNC Symbol;Acc:VGNC:50084]	0.2003	0.0351303
ENSBTAG00000019453	PTGES	prostaglandin E synthase [Source:VGNC Symbol;Acc:VGNC:33505]	0.2003	0.0051233
ENSBTAG00000054228			0.2019	0.00056147
ENSBTAG00000022147	EPS8L2	EPS8 like 2 [Source:VGNC Symbol;Acc:VGNC:58372]	0.2022	0.0215189
ENSBTAG00000010246	GRTP1	growth hormone regulated TBC protein 1 [Source:VGNC Symbol;Acc:VGNC:29668]	0.2034	0.00879626
ENSBTAG00000007352	KCNC4	potassium voltage-gated channel subfamily C member 4 [Source:VGNC Symbol;Acc:VGNC:30433]	0.2047	0.0282717
ENSBTAG00000007439	TENM4	teneurin transmembrane protein 4 [Source:VGNC Symbol;Acc:VGNC:35744]	0.2058	9.61128e-05
ENSBTAG00000048059	TMEM86A	transmembrane protein 86A [Source:VGNC Symbol;Acc:VGNC:36116]	0.2067	0.00279236
ENSBTAG00000003773	SLC25A13	solute carrier family 25 member 13 [Source:VGNC Symbol;Acc:VGNC:34744]	0.207	0.000873904
ENSBTAG00000020602	IDO1	indoleamine 2,3-dioxygenase 1 [Source:VGNC Symbol;Acc:VGNC:30035]	0.2073	0.022256
ENSBTAG00000013784	CSNK2A2	casein kinase 2 alpha 2 [Source:VGNC Symbol;Acc:VGNC:27769]	0.2075	9.8095e-06
ENSBTAG00000016704	SLC37A2	solute carrier family 37 member 2 [Source:VGNC Symbol;Acc:VGNC:34843]	0.2085	0.0229742
ENSBTAG00000007101	F3	coagulation factor III, tissue factor [Source:VGNC Symbol;Acc:VGNC:28687]	0.2106	0.0436073
ENSBTAG00000018841	PTPN3	protein tyrosine phosphatase non-receptor type 3 [Source:VGNC Symbol;Acc:VGNC:33538]	0.2111	0.0226606
ENSBTAG00000000668	SLC22A5	solute carrier family 22 member 5 [Source:VGNC Symbol;Acc:VGNC:34730]	0.2134	8.03021e-05
ENSBTAG00000004112	GAMT	guanidinoacetate N-methyltransferase [Source:VGNC Symbol;Acc:VGNC:29243]	0.2137	0.00416118
ENSBTAG00000009725	AOX1	aldehyde oxidase 1 [Source:VGNC Symbol;Acc:VGNC:25974]	0.2138	6.98702e-05
ENSBTAG00000047502	FKBP5	FKBP prolyl isomerase 5 [Source:VGNC Symbol;Acc:VGNC:29024]	0.2138	1.0377e-05
ENSBTAG00000014947	PTPN13	protein tyrosine phosphatase non-receptor type 13 [Source:VGNC Symbol;Acc:VGNC:53774]	0.2153	4.61103e-06
ENSBTAG00000001350			0.2158	0.0469856
ENSBTAG00000033190	PGM5	phosphoglucomutase 5 [Source:VGNC Symbol;Acc:VGNC:32797]	0.2169	0.000172271
ENSBTAG00000007723	KDSR	3-ketodihydrosphingosine reductase [Source:VGNC Symbol;Acc:VGNC:30536]	0.218	3.91877e-06
ENSBTAG00000021547	CFAP57	cilia and flagella associated protein 57 [Source:VGNC Symbol;Acc:VGNC:54907]	0.2181	0.00225314
ENSBTAG00000001333	PPARG	peroxisome proliferator activated receptor gamma [Source:VGNC Symbol;Acc:VGNC:33183]	0.2182	0.000358898
ENSBTAG00000019663	DECR1	2,4-dienoyl-CoA reductase 1 [Source:VGNC Symbol;Acc:VGNC:27982]	0.2185	1.59042e-06
ENSBTAG00000021969	KLHL29	kelch like family member 29 [Source:VGNC Symbol;Acc:VGNC:30656]	0.2188	0.000629133
ENSBTAG00000014642	NAPRT	nicotinate phosphoribosyltransferase [Source:VGNC Symbol;Acc:VGNC:31885]	0.2194	0.00237402
ENSBTAG00000019759	IDE	insulin degrading enzyme [Source:VGNC Symbol;Acc:VGNC:30033]	0.2207	0.000545345
ENSBTAG00000022920	RNF128	ring finger protein 128 [Source:VGNC Symbol;Acc:VGNC:34019]	0.2209	0.0106827
ENSBTAG00000012632	TECR	trans-2,3-enoyl-CoA reductase [Source:VGNC Symbol;Acc:VGNC:35730]	0.2214	0.00387707
ENSBTAG00000009428	GAN	gigaxonin [Source:VGNC Symbol;Acc:VGNC:29244]	0.2216	0.00138375
ENSBTAG00000013706	MEGF9	multiple EGF like domains 9 [Source:VGNC Symbol;Acc:VGNC:31377]	0.222	0.000693847
ENSBTAG00000006277	ENGASE	endo-beta-N-acetylglucosaminidase [Source:VGNC Symbol;Acc:VGNC:28493]	0.2228	0.000131694
ENSBTAG00000053991			0.2232	0.0280105
ENSBTAG00000023607	HACD2	3-hydroxyacyl-CoA dehydratase 2 [Source:VGNC Symbol;Acc:VGNC:50252]	0.2258	1.25197e-07
ENSBTAG00000001286	ELMO3	engulfment and cell motility 3 [Source:VGNC Symbol;Acc:VGNC:28440]	0.2258	0.0435771
ENSBTAG00000007933	DIPK2A	divergent protein kinase domain 2A [Source:VGNC Symbol;Acc:VGNC:52667]	0.2265	0.000318593
ENSBTAG00000014269	SCARB1	scavenger receptor class B member 1 [Source:VGNC Symbol;Acc:VGNC:34324]	0.2271	3.86616e-06
ENSBTAG00000018645	DLX5	distal-less homeobox 5 [Source:VGNC Symbol;Acc:VGNC:28101]	0.2275	0.00193808
ENSBTAG00000008584	CLN8	CLN8 transmembrane ER and ERGIC protein [Source:VGNC Symbol;Acc:VGNC:106692]	0.2277	0.00032744
ENSBTAG00000015607	ERMP1	endoplasmic reticulum metallopeptidase 1 [Source:VGNC Symbol;Acc:VGNC:28592]	0.2279	0.00167081
ENSBTAG00000002688	ATP1B1	ATPase Na+/K+ transporting subunit beta 1 [Source:VGNC Symbol;Acc:VGNC:26285]	0.2287	0.00128636
ENSBTAG00000016622	TCAIM	T cell activation inhibitor, mitochondrial [Source:VGNC Symbol;Acc:VGNC:35677]	0.23	0.0105045
ENSBTAG00000006686	NPNT	nephronectin [Source:VGNC Symbol;Acc:VGNC:32209]	0.2301	0.0126742
ENSBTAG00000044010	EMB	embigin [Source:HGNC Symbol;Acc:HGNC:30465]	0.2306	0.000219139
ENSBTAG00000052479			0.2312	0.000269178
ENSBTAG00000048608		5.8S ribosomal RNA [Source:RFAM;Acc:RF00002]	0.2315	0.000555733
ENSBTAG00000007109	ASB2	ankyrin repeat and SOCS box containing 2 [Source:VGNC Symbol;Acc:VGNC:26196]	0.2317	0.0301727
ENSBTAG00000009736	CDC42BPG	CDC42 binding protein kinase gamma [Source:VGNC Symbol;Acc:VGNC:27071]	0.2339	0.0496831
ENSBTAG00000016615	ABHD6	abhydrolase domain containing 6, acylglycerol lipase [Source:VGNC Symbol;Acc:VGNC:25503]	0.2346	0.00155349
ENSBTAG00000007208	HDAC11	histone deacetylase 11 [Source:VGNC Symbol;Acc:VGNC:49150]	0.235	0.00154175
ENSBTAG00000027728	NUDT12	nudix hydrolase 12 [Source:VGNC Symbol;Acc:VGNC:32326]	0.236	0.000941599
ENSBTAG00000044106	SPIDR	scaffold protein involved in DNA repair [Source:VGNC Symbol;Acc:VGNC:35216]	0.2369	0.000552345
ENSBTAG00000011257	ASAH1	N-acylsphingosine amidohydrolase 1 [Source:VGNC Symbol;Acc:VGNC:26183]	0.2376	2.57615e-06
ENSBTAG00000011112	KCNK5	potassium two pore domain channel subfamily K member 5 [Source:VGNC Symbol;Acc:VGNC:30475]	0.2382	0.00785248
ENSBTAG00000007884	SREBF1	sterol regulatory element binding transcription factor 1 [Source:VGNC Symbol;Acc:VGNC:35274]	0.2383	7.86727e-05
ENSBTAG00000040356	SPIRE2	spire type actin nucleation factor 2 [Source:VGNC Symbol;Acc:VGNC:35223]	0.2388	0.000558202
ENSBTAG00000015935	IYD	iodotyrosine deiodinase [Source:VGNC Symbol;Acc:VGNC:30355]	0.241	0.0225931
ENSBTAG00000014064	FGFR2	fibroblast growth factor receptor 2 [Source:VGNC Symbol;Acc:VGNC:28987]	0.2427	0.00456416
ENSBTAG00000003329	FST	follistatin [Source:VGNC Symbol;Acc:VGNC:29134]	0.2431	0.00284074
ENSBTAG00000050681			0.2436	0.00184676
ENSBTAG00000009966	XRCC3	X-ray repair cross complementing 3 [Source:VGNC Symbol;Acc:VGNC:37004]	0.2455	0.00159217
ENSBTAG00000048257	LOC534967		0.2455	0.000211405
ENSBTAG00000009055	RNF144B	ring finger protein 144B [Source:VGNC Symbol;Acc:VGNC:34027]	0.2457	0.00369659
ENSBTAG00000008597	SLC45A4	solute carrier family 45 member 4 [Source:VGNC Symbol;Acc:VGNC:34883]	0.2461	0.0140021
ENSBTAG00000005461	SOX15	SRY-box transcription factor 15 [Source:VGNC Symbol;Acc:VGNC:35143]	0.247	0.017918
ENSBTAG00000017779	HSD17B10	hydroxysteroid 17-beta dehydrogenase 10 [Source:VGNC Symbol;Acc:VGNC:29969]	0.2473	0.000496062
ENSBTAG00000008172	EGLN3	egl-9 family hypoxia inducible factor 3 [Source:VGNC Symbol;Acc:VGNC:28367]	0.2485	0.00823678
ENSBTAG00000055296	LGALSL	galectin like [Source:VGNC Symbol;Acc:VGNC:30856]	0.2492	0.0233733
ENSBTAG00000025450	SYNE2	spectrin repeat containing nuclear envelope protein 2 [Source:VGNC Symbol;Acc:VGNC:35521]	0.2494	4.19015e-05
ENSBTAG00000017218	ACER3	alkaline ceramidase 3 [Source:VGNC Symbol;Acc:VGNC:25538]	0.2496	3.16892e-06
ENSBTAG00000017181	MACROD1	mono-ADP ribosylhydrolase 1 [Source:VGNC Symbol;Acc:VGNC:56272]	0.2516	0.0226606
ENSBTAG00000002081	BMPR1B	bone morphotic protein receptor type 1B [Source:VGNC Symbol;Acc:VGNC:26525]	0.2526	0.0374189
ENSBTAG00000010740	CLTB	clathrin light chain B [Source:VGNC Symbol;Acc:VGNC:27470]	0.2526	0.00534325
ENSBTAG00000000182	SPINT2	serine peptidase inhibitor, Kunitz type 2 [Source:VGNC Symbol;Acc:VGNC:49973]	0.2534	0.014672
ENSBTAG00000020074	NKPD1	NTPase KAP family P-loop domain containing 1 [Source:VGNC Symbol;Acc:VGNC:32096]	0.2537	0.0135238
ENSBTAG00000015604	ZNF385A	zinc finger protein 385A [Source:VGNC Symbol;Acc:VGNC:37263]	0.2541	0.00578361
ENSBTAG00000021512	ZBTB7B	zinc finger and BTB domain containing 7B [Source:VGNC Symbol;Acc:VGNC:37090]	0.2543	0.000306816
ENSBTAG00000024492	LOC526769		0.2553	0.00932281
ENSBTAG00000010673	EFNA4	ephrin A4 [Source:VGNC Symbol;Acc:VGNC:28357]	0.2554	0.0040229
ENSBTAG00000011534	RAMP1	receptor activity modifying protein 1 [Source:VGNC Symbol;Acc:VGNC:55666]	0.2556	0.00259628
ENSBTAG00000007921	DAPP1	dual adaptor of phosphotyrosine and 3-phosphoinositides 1 [Source:VGNC Symbol;Acc:VGNC:27880]	0.2561	0.00187545
ENSBTAG00000012280	PGLYRP2	peptidoglycan recognition protein 2 [Source:VGNC Symbol;Acc:VGNC:32792]	0.2578	0.0411732
ENSBTAG00000008341	ARSB	arylsulfatase B [Source:VGNC Symbol;Acc:VGNC:26176]	0.2582	0.000150694
ENSBTAG00000018206	NIPAL2	NIPA like domain containing 2 [Source:VGNC Symbol;Acc:VGNC:32082]	0.2588	0.0311622
ENSBTAG00000013947	APTX	aprataxin [Source:VGNC Symbol;Acc:VGNC:26043]	0.2596	1.52286e-05
ENSBTAG00000009637	SLC12A2	solute carrier family 12 member 2 [Source:VGNC Symbol;Acc:VGNC:34665]	0.2597	3.59514e-06
ENSBTAG00000002869	ARL4A	ADP ribosylation factor like GTPase 4A [Source:VGNC Symbol;Acc:VGNC:26144]	0.2598	6.76611e-05
ENSBTAG00000017812	ALS2CL	ALS2 C-terminal like [Source:VGNC Symbol;Acc:VGNC:25852]	0.261	0.00972447
ENSBTAG00000020523	SLC10A5	solute carrier family 10 member 5 [Source:VGNC Symbol;Acc:VGNC:34662]	0.2611	0.000202834
ENSBTAG00000010662	LIMK2	LIM domain kinase 2 [Source:VGNC Symbol;Acc:VGNC:52793]	0.2614	0.00348191
ENSBTAG00000011684	RAB11FIP1	RAB11 family interacting protein 1 [Source:VGNC Symbol;Acc:VGNC:33616]	0.2636	0.00150226
ENSBTAG00000003693	SUN2	Sad1 and UNC84 domain containing 2 [Source:VGNC Symbol;Acc:VGNC:35474]	0.2643	2.96752e-06
ENSBTAG00000000341	ISOC1	isochorismatase domain containing 1 [Source:VGNC Symbol;Acc:VGNC:30301]	0.2644	0.0026072
ENSBTAG00000048631	TIAM1		0.2653	0.0037395
ENSBTAG00000013501	DHRS13	dehydrogenase/reductase 13 [Source:VGNC Symbol;Acc:VGNC:28042]	0.2661	0.00300855
ENSBTAG00000006368	N4BP3	NEDD4 binding protein 3 [Source:VGNC Symbol;Acc:VGNC:31853]	0.2666	0.00894643
ENSBTAG00000045857	MCRIP2	MAPK regulated corepressor interacting protein 2 [Source:NCBI gene (formerly Entrezgene);Acc:618020]	0.2669	0.000834886
ENSBTAG00000004792	CHMP4C	charged multivesicular body protein 4C [Source:VGNC Symbol;Acc:VGNC:27303]	0.267	0.0363118
ENSBTAG00000046759			0.2671	0.000686058
ENSBTAG00000003943	TTC39B	tetratricopeptide repeat domain 39B [Source:VGNC Symbol;Acc:VGNC:36476]	0.2675	0.00662261
ENSBTAG00000030674	AK4	adenylate kinase 4 [Source:VGNC Symbol;Acc:VGNC:25773]	0.2677	0.00273045
ENSBTAG00000010626	SH3GLB2	SH3 domain containing GRB2 like, endophilin B2 [Source:VGNC Symbol;Acc:VGNC:34576]	0.269	0.000302207
ENSBTAG00000019498	ITGA3	integrin subunit alpha 3 [Source:VGNC Symbol;Acc:VGNC:30315]	0.269	0.00671249
ENSBTAG00000020084	LONRF1	LON peptidase N-terminal domain and ring finger 1 [Source:VGNC Symbol;Acc:VGNC:30949]	0.2697	3.94763e-06
ENSBTAG00000038141	ADGRG1	adhesion G protein-coupled receptor G1 [Source:VGNC Symbol;Acc:VGNC:97236]	0.2702	0.00251731
ENSBTAG00000000490	RTKN	rhotekin [Source:VGNC Symbol;Acc:VGNC:34197]	0.2707	0.00058995
ENSBTAG00000018229	NFIX	nuclear factor I X [Source:VGNC Symbol;Acc:VGNC:32042]	0.2713	0.000909517
ENSBTAG00000030335	ALDH4A1	aldehyde dehydrogenase 4 family member A1 [Source:VGNC Symbol;Acc:VGNC:25815]	0.2713	0.00012692
ENSBTAG00000019804	SNRNP25	small nuclear ribonucleoprotein U11/U12 subunit 25 [Source:VGNC Symbol;Acc:VGNC:35069]	0.2719	0.00108311
ENSBTAG00000011934	PCK2	phosphoenolpyruvate carboxykinase 2, mitochondrial [Source:VGNC Symbol;Acc:VGNC:32632]	0.2727	0.000341415
ENSBTAG00000016037	BCKDHA	branched chain keto acid dehydrogenase E1 subunit alpha [Source:NCBI gene (formerly Entrezgene);Acc:282149]	0.2742	0.00115186
ENSBTAG00000010273	EREG	epiregulin [Source:VGNC Symbol;Acc:VGNC:28575]	0.2744	0.0430275
ENSBTAG00000003440	FRRS1	ferric chelate reductase 1 [Source:NCBI gene (formerly Entrezgene);Acc:516522]	0.2758	0.0309044
ENSBTAG00000015908	MBOAT7	membrane bound O-acyltransferase domain containing 7 [Source:VGNC Symbol;Acc:VGNC:31289]	0.276	0.000655652
ENSBTAG00000051082	DST		0.2761	9.04583e-06
ENSBTAG00000050239	CASP1	caspase 1 [Source:VGNC Symbol;Acc:VGNC:106669]	0.2764	0.0193375
ENSBTAG00000039719	PHGDH	phosphoglycerate dehydrogenase [Source:VGNC Symbol;Acc:VGNC:55654]	0.2766	0.000730367
ENSBTAG00000013081	PSPH	phosphoserine phosphatase [Source:VGNC Symbol;Acc:VGNC:33483]	0.2769	0.00442019
ENSBTAG00000007423	TNFRSF11B	TNF receptor superfamily member 11b [Source:VGNC Symbol;Acc:VGNC:36161]	0.2771	0.0270323
ENSBTAG00000019321	CCDC57	coiled-coil domain containing 57 [Source:VGNC Symbol;Acc:VGNC:26901]	0.2774	0.00106925
ENSBTAG00000045877	TSC22D3		0.2777	0.000223795
ENSBTAG00000009434	PAQR6	progestin and adipoQ receptor family member 6 [Source:VGNC Symbol;Acc:VGNC:32578]	0.2778	0.0365251
ENSBTAG00000000160	CBS	cystathionine beta-synthase [Source:NCBI gene (formerly Entrezgene);Acc:514525]	0.2785	0.000272564
ENSBTAG00000053296	EGLN1	egl-9 family hypoxia inducible factor 1 [Source:VGNC Symbol;Acc:VGNC:107307]	0.2789	6.24556e-06
ENSBTAG00000005765	SYNGR1	synaptogyrin 1 [Source:VGNC Symbol;Acc:VGNC:35524]	0.2791	0.0195522
ENSBTAG00000008887	PAQR3	progestin and adipoQ receptor family member 3 [Source:VGNC Symbol;Acc:VGNC:32575]	0.28	0.000296146
ENSBTAG00000011310	FAM155B	NALCN channel auxiliary factor 2 [Source:VGNC Symbol;Acc:VGNC:28736]	0.2817	0.00280158
ENSBTAG00000015478	SRD5A1	steroid 5 alpha-reductase 1 [Source:VGNC Symbol;Acc:VGNC:35271]	0.2823	0.00181087
ENSBTAG00000000937	ITPRID2	ITPR interacting domain containing 2 [Source:VGNC Symbol;Acc:VGNC:35311]	0.2828	0.000526911
ENSBTAG00000000109	NPTXR	neuronal pentraxin receptor [Source:VGNC Symbol;Acc:VGNC:32220]	0.2835	0.00153149
ENSBTAG00000009663	YBX3	Y-box binding protein 3 [Source:VGNC Symbol;Acc:VGNC:37018]	0.2851	3.14042e-05
ENSBTAG00000017258	ACSL3	acyl-CoA synthetase long chain family member 3 [Source:VGNC Symbol;Acc:VGNC:25565]	0.2856	3.39823e-06
ENSBTAG00000009826	GPD1L	glycerol-3-phosphate dehydrogenase 1 like [Source:VGNC Symbol;Acc:VGNC:29530]	0.2868	5.72067e-05
ENSBTAG00000050078	SFXN5	sideroflexin 5 [Source:VGNC Symbol;Acc:VGNC:34534]	0.2872	0.014368
ENSBTAG00000010727	ATG4D	autophagy related 4D cysteine peptidase [Source:VGNC Symbol;Acc:VGNC:26260]	0.288	0.00335907
ENSBTAG00000014439	KMO	kynurenine 3-monooxygenase [Source:VGNC Symbol;Acc:VGNC:30689]	0.2882	0.011849
ENSBTAG00000005984	DAAM1	dishevelled associated activator of morphosis 1 [Source:VGNC Symbol;Acc:VGNC:27862]	0.2887	0.00395377
ENSBTAG00000019315	PLA2G7	phospholipase A2 group VII [Source:VGNC Symbol;Acc:VGNC:32965]	0.289	0.000501975
ENSBTAG00000048125	ENTPD2	ectonucleoside triphosphate diphosphohydrolase 2 [Source:VGNC Symbol;Acc:VGNC:28509]	0.2898	0.0176348
ENSBTAG00000006343	IL1R2	interleukin 1 receptor type 2 [Source:VGNC Symbol;Acc:VGNC:30132]	0.291	0.0149748
ENSBTAG00000013958	PAK4	p21 (RAC1) activated kinase 4 [Source:HGNC Symbol;Acc:HGNC:16059]	0.291	0.000603324
ENSBTAG00000019916	CLMN	calmin [Source:VGNC Symbol;Acc:VGNC:27452]	0.2914	0.00222022
ENSBTAG00000010472	TNFAIP8L3	TNF alpha induced protein 8 like 3 [Source:VGNC Symbol;Acc:VGNC:36160]	0.2916	0.0233993
ENSBTAG00000012272	TMEM19	transmembrane protein 19 [Source:VGNC Symbol;Acc:VGNC:36015]	0.2921	0.00138375
ENSBTAG00000018130	MAP2	microtubule associated protein 2 [Source:VGNC Symbol;Acc:VGNC:31182]	0.2925	0.042825
ENSBTAG00000017527	CRYBG1	crystallin beta-gamma domain containing 1 [Source:VGNC Symbol;Acc:VGNC:27739]	0.2926	0.0300051
ENSBTAG00000005718	PLIN2	perilipin 2 [Source:VGNC Symbol;Acc:VGNC:33030]	0.2927	0.000202834
ENSBTAG00000012083	IRX3	iroquois homeobox 3 [Source:VGNC Symbol;Acc:VGNC:30287]	0.2929	0.000374724
ENSBTAG00000021370	BLMH	bleomycin hydrolase [Source:VGNC Symbol;Acc:VGNC:26505]	0.2929	0.000165615
ENSBTAG00000018292	MOSPD2		0.2933	3.35362e-06
ENSBTAG00000048365	WNT7B	Wnt family member 7B [Source:VGNC Symbol;Acc:VGNC:107030]	0.2935	0.0122422
ENSBTAG00000019954	ABHD2	abhydrolase domain containing 2, acylglycerol lipase [Source:VGNC Symbol;Acc:VGNC:25500]	0.2952	0.00700454
ENSBTAG00000008091	SELENBP1	selenium binding protein 1 [Source:VGNC Symbol;Acc:VGNC:34422]	0.2965	0.0368962
ENSBTAG00000014038	CDKL2	cyclin dependent kinase like 2 [Source:VGNC Symbol;Acc:VGNC:27139]	0.2985	0.0149175
ENSBTAG00000012178	NR1D1	nuclear receptor subfamily 1 group D member 1 [Source:VGNC Symbol;Acc:VGNC:32228]	0.2986	0.00380036
ENSBTAG00000001257	AGTPBP1	ATP/GTP binding carboxypeptidase 1 [Source:VGNC Symbol;Acc:VGNC:25744]	0.3	0.00319986
ENSBTAG00000020130	CLCN3	chloride voltage-gated channel 3 [Source:VGNC Symbol;Acc:VGNC:27397]	0.3001	0.0454399
ENSBTAG00000038733	EFS	embryonal Fyn-associated substrate [Source:VGNC Symbol;Acc:VGNC:28363]	0.3002	0.000499373
ENSBTAG00000046644	HRAS	HRas proto-onco, GTPase [Source:VGNC Symbol;Acc:VGNC:29951]	0.3009	0.00815214
ENSBTAG00000002356	RBM47	RNA binding motif protein 47 [Source:VGNC Symbol;Acc:VGNC:33804]	0.301	5.14434e-05
ENSBTAG00000005111	BMP2	bone morphotic protein 2 [Source:VGNC Symbol;Acc:VGNC:26517]	0.301	0.00215672
ENSBTAG00000018453	ANKRD37	ankyrin repeat domain 37 [Source:VGNC Symbol;Acc:VGNC:25928]	0.3019	0.00992357
ENSBTAG00000005328	ICE2	interactor of little elongation complex ELL subunit 2 [Source:VGNC Symbol;Acc:VGNC:30027]	0.3024	6.37178e-05
ENSBTAG00000021798	ERBB2	erb-b2 receptor tyrosine kinase 2 [Source:VGNC Symbol;Acc:VGNC:28563]	0.3028	0.00953395
ENSBTAG00000009602	TMEM120B	transmembrane protein 120B [Source:VGNC Symbol;Acc:VGNC:35957]	0.3028	1.18254e-05
ENSBTAG00000054656	PAIP2B	poly(A) binding protein interacting protein 2B [Source:NCBI gene (formerly Entrezgene);Acc:789468]	0.3035	0.00114252
ENSBTAG00000018088	SETBP1	SET binding protein 1 [Source:VGNC Symbol;Acc:VGNC:34491]	0.3064	0.00439085
ENSBTAG00000008350	KLHL21	kelch like family member 21 [Source:VGNC Symbol;Acc:VGNC:30650]	0.3073	3.18637e-05
ENSBTAG00000017851	RXRA	retinoid X receptor alpha [Source:VGNC Symbol;Acc:VGNC:34230]	0.3078	5.81177e-07
ENSBTAG00000000087	HSD17B12	hydroxysteroid 17-beta dehydrogenase 12 [Source:VGNC Symbol;Acc:VGNC:54883]	0.3078	0.000147547
ENSBTAG00000032148	TMEM117	transmembrane protein 117 [Source:VGNC Symbol;Acc:VGNC:35954]	0.3084	0.0149096
ENSBTAG00000044192	MAF	MAF bZIP transcription factor [Source:VGNC Symbol;Acc:VGNC:57051]	0.3084	0.00512947
ENSBTAG00000017765	GSTM2	glutathione S-transferase mu 4 [Source:HGNC Symbol;Acc:HGNC:4636]	0.3088	0.0213587
ENSBTAG00000005917	PARD6G	par-6 family cell polarity regulator gamma [Source:VGNC Symbol;Acc:VGNC:32585]	0.3093	0.0087878
ENSBTAG00000002972	DNAI7	dynein axonemal intermediate chain 7 [Source:VGNC Symbol;Acc:VGNC:99768]	0.3097	0.00153242
ENSBTAG00000017662	EEF2K	eukaryotic elongation factor 2 kinase [Source:VGNC Symbol;Acc:VGNC:28336]	0.3111	5.9677e-05
ENSBTAG00000012194	DENND2C	DENN domain containing 2C [Source:VGNC Symbol;Acc:VGNC:27996]	0.3118	0.00466819
ENSBTAG00000016250	AKTIP	AKT interacting protein [Source:VGNC Symbol;Acc:VGNC:25801]	0.3134	0.0100157
ENSBTAG00000035081	SERINC2	serine incorporator 2 [Source:VGNC Symbol;Acc:VGNC:106920]	0.3167	0.0231441
ENSBTAG00000038865	TCEA3	transcription elongation factor A3 [Source:VGNC Symbol;Acc:VGNC:35681]	0.3167	0.0358153
ENSBTAG00000030575	BHLHE41	basic helix-loop-helix family member e41 [Source:VGNC Symbol;Acc:VGNC:26487]	0.3174	0.000470553
ENSBTAG00000024803	ENDOD1	endonuclease domain containing 1 [Source:VGNC Symbol;Acc:VGNC:28490]	0.3175	0.011768
ENSBTAG00000032680	TMEM63B	transmembrane protein 63B [Source:VGNC Symbol;Acc:VGNC:36104]	0.3178	0.00614304
ENSBTAG00000010423	LIFR	LIF receptor subunit alpha [Source:VGNC Symbol;Acc:VGNC:30881]	0.3186	0.00844916
ENSBTAG00000027916	MALT1	MALT1 paracaspase [Source:VGNC Symbol;Acc:VGNC:31156]	0.3192	0.00011977
ENSBTAG00000017395	CERS5	ceramide synthase 5 [Source:VGNC Symbol;Acc:VGNC:27227]	0.3197	2.80757e-07
ENSBTAG00000010144	MTERF2	mitochondrial transcription termination factor 2 [Source:VGNC Symbol;Acc:VGNC:31720]	0.3198	0.00842599
ENSBTAG00000000253	PTPRF	protein tyrosine phosphatase receptor type F [Source:VGNC Symbol;Acc:VGNC:33550]	0.3203	0.0242573
ENSBTAG00000035247	MCEE	methylmalonyl-CoA epimerase [Source:VGNC Symbol;Acc:VGNC:31300]	0.3209	0.000177594
ENSBTAG00000003544	S1PR5	sphingosine-1-phosphate receptor 5 [Source:VGNC Symbol;Acc:VGNC:34256]	0.3216	0.0387337
ENSBTAG00000001694	TYRO3	TYRO3 protein tyrosine kinase [Source:VGNC Symbol;Acc:VGNC:36551]	0.3218	0.0114922
ENSBTAG00000018688	CBR3	carbonyl reductase 3 [Source:VGNC Symbol;Acc:VGNC:53516]	0.3221	0.0347593
ENSBTAG00000003667	TLN2	talin 2 [Source:VGNC Symbol;Acc:VGNC:35898]	0.3222	0.000228729
ENSBTAG00000002381	ZDHHC5	zinc finger DHHC-type palmitoyltransferase 5 [Source:VGNC Symbol;Acc:VGNC:37143]	0.3224	0.00018646
ENSBTAG00000011601	ST3GAL5	ST3 beta-galactoside alpha-2,3-sialyltransferase 5 [Source:VGNC Symbol;Acc:VGNC:35334]	0.3227	0.00222209
ENSBTAG00000004300	LRRC8E	leucine rich repeat containing 8 VRAC subunit E [Source:VGNC Symbol;Acc:VGNC:31033]	0.3231	0.0018317
ENSBTAG00000010932	DNAJC12	DnaJ heat shock protein family (Hsp40) member C12 [Source:VGNC Symbol;Acc:VGNC:55984]	0.3234	0.000103049
ENSBTAG00000006548	MCCC1	methylcrotonyl-CoA carboxylase subunit 1 [Source:VGNC Symbol;Acc:VGNC:31298]	0.3243	0.000605059
ENSBTAG00000008933	MFSD5	major facilitator superfamily domain containing 5 [Source:VGNC Symbol;Acc:VGNC:31440]	0.3247	0.000592192
ENSBTAG00000013631	GLUL	glutamate-ammonia ligase [Source:VGNC Symbol;Acc:VGNC:29426]	0.3262	2.2137e-06
ENSBTAG00000040367			0.3266	0.0200301
ENSBTAG00000005144	PNPLA2	patatin like phospholipase domain containing 2 [Source:VGNC Symbol;Acc:VGNC:33091]	0.3272	0.00105555
ENSBTAG00000020495	SH3YL1	SH3 and SYLF domain containing 1 [Source:VGNC Symbol;Acc:VGNC:34584]	0.3275	0.0379294
ENSBTAG00000047281	C10H15orf62	chromosome 10 C15orf62 homolog [Source:VGNC Symbol;Acc:VGNC:55106]	0.3296	0.0105328
ENSBTAG00000016991	EFNB2	ephrin B2 [Source:VGNC Symbol;Acc:VGNC:28360]	0.3299	0.00124701
ENSBTAG00000008884	MAPRE3	microtubule associated protein RP/EB family member 3 [Source:VGNC Symbol;Acc:VGNC:31234]	0.3307	0.000866597
ENSBTAG00000008416	ABHD5	abhydrolase domain containing 5, lysophosphatidic acid acyltransferase [Source:VGNC Symbol;Acc:VGNC:25502]	0.3307	0.0381369
ENSBTAG00000003458	CDCA7	cell division cycle associated 7 [Source:VGNC Symbol;Acc:VGNC:27086]	0.3307	0.0167055
ENSBTAG00000032517	BCL7A	BAF chromatin remodeling complex subunit BCL7A [Source:VGNC Symbol;Acc:VGNC:53891]	0.3309	0.00450933
ENSBTAG00000037413	TMEM164	transmembrane protein 164 [Source:VGNC Symbol;Acc:VGNC:35989]	0.332	0.00123125
ENSBTAG00000004178	ACOX2	acyl-CoA oxidase 2 [Source:VGNC Symbol;Acc:VGNC:25553]	0.332	0.0038293
ENSBTAG00000008353	CDKN1A	cyclin dependent kinase inhibitor 1A [Source:VGNC Symbol;Acc:VGNC:27142]	0.3343	0.0416765
ENSBTAG00000011345	SFMBT1	Scm like with four mbt domains 1 [Source:VGNC Symbol;Acc:VGNC:34515]	0.3345	5.53699e-07
ENSBTAG00000003017	TTC38	tetratricopeptide repeat domain 38 [Source:VGNC Symbol;Acc:VGNC:36474]	0.3355	0.0127937
ENSBTAG00000002194	MYZAP	myocardial zonula adherens protein [Source:VGNC Symbol;Acc:VGNC:55127]	0.3364	0.000816777
ENSBTAG00000003438	ZBTB43	zinc finger and BTB domain containing 43 [Source:VGNC Symbol;Acc:VGNC:37082]	0.3365	0.000212628
ENSBTAG00000000843	NDRG2	NDRG family member 2 [Source:VGNC Symbol;Acc:VGNC:50007]	0.3366	0.0195759
ENSBTAG00000007880	RAB40C	RAB40C, member RAS onco family [Source:VGNC Symbol;Acc:VGNC:33656]	0.3378	0.00107871
ENSBTAG00000020658	LNX1	ligand of numb-protein X 1 [Source:VGNC Symbol;Acc:VGNC:50212]	0.3382	0.00740972
ENSBTAG00000010427	RASSF5	Ras association domain family member 5 [Source:VGNC Symbol;Acc:VGNC:33761]	0.3398	0.000277751
ENSBTAG00000021062	SMARCD2	SWI/SNF related, matrix associated, actin dependent regulator of chromatin, subfamily d, member 2 [Source:VGNC Symbol;Acc:VGNC:34994]	0.3401	2.31056e-07
ENSBTAG00000002921	RMDN3	regulator of microtubule dynamics 3 [Source:VGNC Symbol;Acc:VGNC:33993]	0.3408	3.32799e-05
ENSBTAG00000004059	SOAT1	sterol O-acyltransferase 1 [Source:VGNC Symbol;Acc:VGNC:35116]	0.3409	0.0132977
ENSBTAG00000015905	ARHGAP32	Rho GTPase activating protein 32 [Source:VGNC Symbol;Acc:VGNC:26090]	0.341	0.000289657
ENSBTAG00000002049	HADH	hydroxyacyl-CoA dehydrogenase [Source:VGNC Symbol;Acc:VGNC:29741]	0.3428	0.000141432
ENSBTAG00000019001	PRDM10	PR/SET domain 10 [Source:VGNC Symbol;Acc:VGNC:33289]	0.3432	0.000328518
ENSBTAG00000013909	BOC	BOC cell adhesion associated, onco regulated [Source:VGNC Symbol;Acc:VGNC:26536]	0.3437	0.00032873
ENSBTAG00000013109	STIM1	stromal interaction molecule 1 [Source:VGNC Symbol;Acc:VGNC:35383]	0.3437	0.000558749
ENSBTAG00000030669	FGGY	FGGY carbohydrate kinase domain containing [Source:VGNC Symbol;Acc:VGNC:28991]	0.3437	0.0217449
ENSBTAG00000017734	VPS13A		0.3438	0.00320733
ENSBTAG00000004786	TMEM134	transmembrane protein 134 [Source:VGNC Symbol;Acc:VGNC:35969]	0.3445	0.00512698
ENSBTAG00000017167	LRAT	lecithin retinol acyltransferase [Source:VGNC Symbol;Acc:VGNC:49555]	0.3456	0.0214518
ENSBTAG00000008103	ALDH1A1	aldehyde dehydrogenase 1 family member A1 [Source:VGNC Symbol;Acc:VGNC:25808]	0.3468	0.0290863
ENSBTAG00000054059	MYCL	MYCL proto-onco, bHLH transcription factor [Source:NCBI gene (formerly Entrezgene);Acc:540350]	0.3492	0.000213242
ENSBTAG00000021832	HMGCL	3-hydroxy-3-methylglutaryl-CoA lyase [Source:VGNC Symbol;Acc:VGNC:29877]	0.35	0.00210082
ENSBTAG00000000998	SLC39A6	solute carrier family 39 member 6 [Source:VGNC Symbol;Acc:VGNC:34866]	0.3504	0.000929894
ENSBTAG00000021358	BLNK	B cell linker [Source:VGNC Symbol;Acc:VGNC:26506]	0.3504	0.0211105
ENSBTAG00000018499	ANXA8L1	annexin A8-like 1 [Source:NCBI gene (formerly Entrezgene);Acc:281627]	0.3512	0.0431941
ENSBTAG00000003177	SLC25A33	solute carrier family 25 member 33 [Source:VGNC Symbol;Acc:VGNC:34759]	0.3514	0.000997349
ENSBTAG00000012937	ACAD8	acyl-CoA dehydrogenase family member 8 [Source:VGNC Symbol;Acc:VGNC:25522]	0.3515	0.000388843
ENSBTAG00000016140	PPFIBP2	PPFIA binding protein 2 [Source:VGNC Symbol;Acc:VGNC:58399]	0.3521	0.0104603
ENSBTAG00000021469	CTTNBP2	cortactin binding protein 2 [Source:VGNC Symbol;Acc:VGNC:27822]	0.3524	0.000221629
ENSBTAG00000006754	DBP	D-box binding PAR bZIP transcription factor [Source:VGNC Symbol;Acc:VGNC:27894]	0.3525	0.0280426
ENSBTAG00000009299	AFTPH	aftiphilin [Source:VGNC Symbol;Acc:VGNC:25718]	0.3532	0.000588418
ENSBTAG00000007047	FZD10	frizzled class receptor 10 [Source:VGNC Symbol;Acc:VGNC:29166]	0.3535	0.0388035
ENSBTAG00000002606	LGR4	leucine rich repeat containing G protein-coupled receptor 4 [Source:VGNC Symbol;Acc:VGNC:30861]	0.3537	0.000365681
ENSBTAG00000004802	CEP170B	centrosomal protein 170B [Source:VGNC Symbol;Acc:VGNC:50066]	0.3542	0.00516942
ENSBTAG00000044038	TEN1	TEN1 subunit of CST complex [Source:VGNC Symbol;Acc:VGNC:54498]	0.3545	0.00241728
ENSBTAG00000020389	TPP2	tripeptidyl peptidase 2 [Source:VGNC Symbol;Acc:VGNC:36257]	0.3547	3.64964e-05
ENSBTAG00000014602	CAMTA1	calmodulin binding transcription activator 1 [Source:VGNC Symbol;Acc:VGNC:26732]	0.3549	0.000152064
ENSBTAG00000007369	PDLIM2	PDZ and LIM domain 2 [Source:VGNC Symbol;Acc:VGNC:32708]	0.3562	0.000538333
ENSBTAG00000018169	ITGB4	integrin subunit beta 4 [Source:VGNC Symbol;Acc:VGNC:30329]	0.3571	0.0182367
ENSBTAG00000033174	TFAP4	transcription factor AP-4 [Source:VGNC Symbol;Acc:VGNC:35781]	0.3575	0.00150611
ENSBTAG00000002350	PIK3R2	phosphoinositide-3-kinase regulatory subunit 2 [Source:VGNC Symbol;Acc:VGNC:52862]	0.3576	0.000171561
ENSBTAG00000010490	PEX5	peroxisomal biosis factor 5 [Source:VGNC Symbol;Acc:VGNC:32761]	0.358	0.00140863
ENSBTAG00000015509	NAMPT	nicotinamide phosphoribosyltransferase [Source:VGNC Symbol;Acc:VGNC:31875]	0.3582	1.33138e-05
ENSBTAG00000035254	CYHR1	cysteine and histidine rich 1 [Source:VGNC Symbol;Acc:VGNC:50269]	0.3585	0.00339505
ENSBTAG00000003395	ZRANB1	zinc finger RANBP2-type containing 1 [Source:VGNC Symbol;Acc:VGNC:37371]	0.3588	0.000337831
ENSBTAG00000036127	AS3MT	arsenite methyltransferase [Source:VGNC Symbol;Acc:VGNC:97241]	0.3589	0.00510238
ENSBTAG00000009175	RPS6KB2	ribosomal protein S6 kinase B2 [Source:VGNC Symbol;Acc:VGNC:34147]	0.3606	0.000163666
ENSBTAG00000016836	PDK1	pyruvate dehydrogenase kinase 1 [Source:VGNC Symbol;Acc:VGNC:32703]	0.3607	0.000400998
ENSBTAG00000016666	RELCH	RAB11 binding and LisH domain, coiled-coil and HEAT repeat containing [Source:VGNC Symbol;Acc:VGNC:30569]	0.3607	4.94634e-05
ENSBTAG00000009127	TSPYL4	TSPY like 4 [Source:VGNC Symbol;Acc:VGNC:36446]	0.3612	0.00475172
ENSBTAG00000047499	IRX2	iroquois homeobox 2 [Source:VGNC Symbol;Acc:VGNC:54439]	0.3615	0.00542818
ENSBTAG00000001763	NR2C2AP	nuclear receptor 2C2 associated protein [Source:VGNC Symbol;Acc:VGNC:32237]	0.3622	0.00258551
ENSBTAG00000002817	SLC46A1	solute carrier family 46 member 1 [Source:VGNC Symbol;Acc:VGNC:34884]	0.3627	0.000253276
ENSBTAG00000010630	ABHD18	abhydrolase domain containing 18 [Source:VGNC Symbol;Acc:VGNC:25499]	0.3627	0.00787239
ENSBTAG00000048432	BTBD3	BTB domain containing 3 [Source:HGNC Symbol;Acc:HGNC:15854]	0.3628	0.00176807
ENSBTAG00000011786	CLUH	clustered mitochondria homolog [Source:VGNC Symbol;Acc:VGNC:50138]	0.3632	0.000759533
ENSBTAG00000000074	NFIA	nuclear factor I A [Source:VGNC Symbol;Acc:VGNC:32038]	0.3635	1.07922e-06
ENSBTAG00000022009	MRPL38	mitochondrial ribosomal protein L38 [Source:VGNC Symbol;Acc:VGNC:31633]	0.3638	0.000866631
ENSBTAG00000018546	LRBA	LPS responsive beige-like anchor protein [Source:VGNC Symbol;Acc:VGNC:30972]	0.3645	0.00718551
ENSBTAG00000015562	PLBD1	phospholipase B domain containing 1 [Source:VGNC Symbol;Acc:VGNC:32978]	0.3651	0.0023622
ENSBTAG00000012228	SEMA4A	semaphorin 4A [Source:VGNC Symbol;Acc:VGNC:34433]	0.3655	0.00548114
ENSBTAG00000001592	INSIG1	insulin induced 1 [Source:VGNC Symbol;Acc:VGNC:30217]	0.3656	0.00107475
ENSBTAG00000018041	ACADSB	acyl-CoA dehydrogenase short/branched chain [Source:VGNC Symbol;Acc:VGNC:50245]	0.3661	0.00672676
ENSBTAG00000017488	KLF3	Kruppel like factor 3 [Source:VGNC Symbol;Acc:VGNC:30630]	0.3668	0.000141432
ENSBTAG00000003076	NT5DC1	5'-nucleotidase domain containing 1 [Source:VGNC Symbol;Acc:VGNC:32294]	0.367	0.00516942
ENSBTAG00000004177	TANC1	tetratricopeptide repeat, ankyrin repeat and coiled-coil containing 1 [Source:VGNC Symbol;Acc:VGNC:35591]	0.3677	2.28393e-05
ENSBTAG00000013901	PTDSS1	phosphatidylserine synthase 1 [Source:VGNC Symbol;Acc:VGNC:33495]	0.3678	3.14042e-05
ENSBTAG00000021635	NUDT17	nudix hydrolase 17 [Source:VGNC Symbol;Acc:VGNC:32332]	0.3681	0.0401801
ENSBTAG00000000251	ALAD	aminolevulinate dehydratase [Source:VGNC Symbol;Acc:VGNC:25802]	0.3688	0.000425821
ENSBTAG00000019780	USP5	ubiquitin specific peptidase 5 [Source:VGNC Symbol;Acc:VGNC:36735]	0.369	0.00879005
ENSBTAG00000035858	MCC	MCC regulator of WNT signaling pathway [Source:VGNC Symbol;Acc:VGNC:54784]	0.3694	0.00798024
ENSBTAG00000020384	WDR47	WD repeat domain 47 [Source:VGNC Symbol;Acc:VGNC:36903]	0.3696	0.0423066
ENSBTAG00000001774	SPRY2	sprouty RTK signaling antagonist 2 [Source:VGNC Symbol;Acc:VGNC:35242]	0.3696	1.63616e-05
ENSBTAG00000008802	GID4	GID complex subunit 4 homolog [Source:VGNC Symbol;Acc:VGNC:55833]	0.3729	0.0068219
ENSBTAG00000011793	FDX1	ferredoxin 1 [Source:VGNC Symbol;Acc:VGNC:54432]	0.3729	0.00080437
ENSBTAG00000014435	TCF19	transcription factor 19 [Source:VGNC Symbol;Acc:VGNC:35688]	0.3733	0.00222066
ENSBTAG00000015329	MINDY1	MINDY lysine 48 deubiquitinase 1 [Source:VGNC Symbol;Acc:VGNC:55615]	0.3734	1.2592e-05
ENSBTAG00000014991	PARD3	par-3 family cell polarity regulator [Source:VGNC Symbol;Acc:VGNC:32582]	0.3736	0.00105778
ENSBTAG00000000286	PFKM	phosphofructokinase, muscle [Source:VGNC Symbol;Acc:VGNC:32774]	0.3749	0.0226606
ENSBTAG00000015221	PCCB	propionyl-CoA carboxylase subunit beta [Source:VGNC Symbol;Acc:VGNC:32614]	0.3759	0.00286153
ENSBTAG00000018401	APLF	aprataxin and PNKP like factor [Source:VGNC Symbol;Acc:VGNC:59203]	0.3762	0.000212628
ENSBTAG00000038738	PXMP4	peroxisomal membrane protein 4 [Source:VGNC Symbol;Acc:VGNC:33585]	0.3771	0.000917963
ENSBTAG00000009984	SGPL1	sphingosine-1-phosphate lyase 1 [Source:VGNC Symbol;Acc:VGNC:34547]	0.3772	0.00012628
ENSBTAG00000007031	OXSM	3-oxoacyl-ACP synthase, mitochondrial [Source:VGNC Symbol;Acc:VGNC:32513]	0.3796	0.000773256
ENSBTAG00000009156	CAMK2N1	calcium/calmodulin dependent protein kinase II inhibitor 1 [Source:VGNC Symbol;Acc:VGNC:26723]	0.3803	0.00346421
ENSBTAG00000005186	DBNDD2	dysbindin domain containing 2 [Source:VGNC Symbol;Acc:VGNC:27892]	0.3804	0.00441187
ENSBTAG00000016838	SRPK1	SRSF protein kinase 1 [Source:VGNC Symbol;Acc:VGNC:54238]	0.3812	0.000864598
ENSBTAG00000012288	TFIP11	tuftelin interacting protein 11 [Source:VGNC Symbol;Acc:VGNC:35793]	0.3828	0.00098242
ENSBTAG00000015567	TIMM44	translocase of inner mitochondrial membrane 44 [Source:VGNC Symbol;Acc:VGNC:49577]	0.3833	0.00746295
ENSBTAG00000003045	BAMBI	BMP and activin membrane bound inhibitor [Source:VGNC Symbol;Acc:VGNC:26417]	0.3836	0.00680793
ENSBTAG00000050459	FAM222A	family with sequence similarity 222 member A [Source:VGNC Symbol;Acc:VGNC:53901]	0.3838	0.0278848
ENSBTAG00000043222		small nucleolar RNA, H/ACA box 12 [Source:HGNC Symbol;Acc:HGNC:32600]	0.3851	0.0159187
ENSBTAG00000008386	CLPX	caseinolytic mitochondrial matrix peptidase chaperone subunit X [Source:VGNC Symbol;Acc:VGNC:27462]	0.3855	3.25172e-05
ENSBTAG00000001727	PRXL2B	peroxiredoxin like 2B [Source:VGNC Symbol;Acc:VGNC:28792]	0.3859	0.000108252
ENSBTAG00000017771	EPN2	epsin 2 [Source:VGNC Symbol;Acc:VGNC:28547]	0.3862	0.00022947
ENSBTAG00000032603	LOC515333		0.3867	0.0166965
ENSBTAG00000025856	JMY	junction mediating and regulatory protein, p53 cofactor [Source:VGNC Symbol;Acc:VGNC:30378]	0.3877	0.00459683
ENSBTAG00000007181	KIFC3	kinesin family member C3 [Source:VGNC Symbol;Acc:VGNC:30613]	0.3879	0.0048731
ENSBTAG00000018991	TSGA10	testis specific 10 [Source:VGNC Symbol;Acc:VGNC:36415]	0.3885	0.000909517
ENSBTAG00000040001	MARVELD2	MARVEL domain containing 2 [Source:VGNC Symbol;Acc:VGNC:31253]	0.3891	0.00243604
ENSBTAG00000018637	HDDC3	HD domain containing 3 [Source:VGNC Symbol;Acc:VGNC:29786]	0.3897	0.00717682
ENSBTAG00000007743	PUS7	pseudouridine synthase 7 [Source:VGNC Symbol;Acc:VGNC:54567]	0.39	0.000773256
ENSBTAG00000024869	CX3CL1	C-X3-C motif chemokine ligand 1 [Source:VGNC Symbol;Acc:VGNC:52190]	0.3905	0.00835661
ENSBTAG00000048493	NAALADL2	N-acetylated alpha-linked acidic dipeptidase like 2 [Source:VGNC Symbol;Acc:VGNC:106832]	0.3927	0.0183372
ENSBTAG00000002144	ADRB2	adrenoceptor beta 2 [Source:VGNC Symbol;Acc:VGNC:25697]	0.393	0.003892
ENSBTAG00000004838	IRX5	iroquois homeobox 5 [Source:VGNC Symbol;Acc:VGNC:30289]	0.3931	0.00537547
ENSBTAG00000021535	CROT	carnitine O-octanoyltransferase [Source:VGNC Symbol;Acc:VGNC:27723]	0.3932	0.00267061
ENSBTAG00000022032	CHCHD10	coiled-coil-helix-coiled-coil-helix domain containing 10 [Source:VGNC Symbol;Acc:VGNC:27271]	0.3936	0.00946894
ENSBTAG00000016775	SLC27A1	solute carrier family 27 member 1 [Source:VGNC Symbol;Acc:VGNC:34785]	0.3939	0.00468985
ENSBTAG00000013419	HTATIP2	HIV-1 Tat interactive protein 2 [Source:VGNC Symbol;Acc:VGNC:29989]	0.3941	0.0207767
ENSBTAG00000027442	NFIB	nuclear factor I B [Source:VGNC Symbol;Acc:VGNC:32039]	0.3945	5.14434e-05
ENSBTAG00000030503	H2AJ	H2A.J histone [Source:VGNC Symbol;Acc:VGNC:83623]	0.3949	0.000220265
ENSBTAG00000053223	CTDSPL	CTD small phosphatase like [Source:VGNC Symbol;Acc:VGNC:106702]	0.3949	0.010588
ENSBTAG00000012049	WIPI2	WD repeat domain, phosphoinositide interacting 2 [Source:VGNC Symbol;Acc:VGNC:36943]	0.395	0.00144883
ENSBTAG00000015202	DMAC2L	distal membrane arm assembly component 2 like [Source:VGNC Symbol;Acc:VGNC:54625]	0.3957	0.00395377
ENSBTAG00000020707	ADGRG6	adhesion G protein-coupled receptor G6 [Source:VGNC Symbol;Acc:VGNC:25669]	0.3963	0.046094
ENSBTAG00000016080	VPS13D	vacuolar protein sorting 13 homolog D [Source:VGNC Symbol;Acc:VGNC:55087]	0.3967	6.90717e-05
ENSBTAG00000022006	TRIM65	tripartite motif containing 65 [Source:VGNC Symbol;Acc:VGNC:36347]	0.3969	3.18698e-05
ENSBTAG00000007537	PEX19	peroxisomal biosis factor 19 [Source:VGNC Symbol;Acc:VGNC:32758]	0.3972	0.000337538
ENSBTAG00000002561	CCDC120	coiled-coil domain containing 120 [Source:VGNC Symbol;Acc:VGNC:26839]	0.3973	0.0273701
ENSBTAG00000017514	CCND1	cyclin D1 [Source:VGNC Symbol;Acc:VGNC:26962]	0.3974	0.00946894
ENSBTAG00000017165	MATN2	matrilin 2 [Source:VGNC Symbol;Acc:VGNC:31265]	0.3978	0.044419
ENSBTAG00000017710	ECHS1	enoyl-CoA hydratase, short chain 1 [Source:VGNC Symbol;Acc:VGNC:28308]	0.3978	0.000183391
ENSBTAG00000025005	METTL7A		0.3982	0.00550642
ENSBTAG00000006561	RASGEF1B	RasGEF domain family member 1B [Source:VGNC Symbol;Acc:VGNC:33744]	0.4	0.0351426
ENSBTAG00000021700	MADD	MAP kinase activating death domain [Source:VGNC Symbol;Acc:VGNC:31134]	0.4005	0.00719948
ENSBTAG00000017560		CCAAT enhancer binding protein gamma [Source:VGNC Symbol;Acc:VGNC:27163]	0.4013	7.41812e-05
ENSBTAG00000020704	RAMP3	receptor activity modifying protein 3 [Source:VGNC Symbol;Acc:VGNC:33708]	0.4019	0.0435055
ENSBTAG00000030337	MYCBP	MYC binding protein [Source:NCBI gene (formerly Entrezgene);Acc:539291]	0.4024	0.000541942
ENSBTAG00000005633	ARHGEF28	Rho guanine nucleotide exchange factor 28 [Source:VGNC Symbol;Acc:VGNC:26114]	0.4039	0.00159046
ENSBTAG00000046552	GGACT	gamma-glutamylamine cyclotransferase [Source:VGNC Symbol;Acc:VGNC:29338]	0.4042	0.00503856
ENSBTAG00000018126	VPS53	VPS53 subunit of GARP complex [Source:VGNC Symbol;Acc:VGNC:36829]	0.4043	0.000173628
ENSBTAG00000037377	ABHD14B	abhydrolase domain containing 14B [Source:VGNC Symbol;Acc:VGNC:25493]	0.4049	0.0121049
ENSBTAG00000034796	TEX264	testis expressed 264, ER-phagy receptor [Source:VGNC Symbol;Acc:VGNC:35765]	0.4052	0.000293988
ENSBTAG00000016240	RNF157	ring finger protein 157 [Source:VGNC Symbol;Acc:VGNC:34031]	0.4055	0.000547888
ENSBTAG00000020142	LMBRD2	LMBR1 domain containing 2 [Source:VGNC Symbol;Acc:VGNC:30925]	0.4058	0.000332045
ENSBTAG00000017183	PDLIM3	PDZ and LIM domain 3 [Source:VGNC Symbol;Acc:VGNC:32709]	0.4059	0.0221519
ENSBTAG00000010449	MOCS1	molybdenum cofactor synthesis 1 [Source:VGNC Symbol;Acc:VGNC:54229]	0.4064	0.0259054
ENSBTAG00000007360	TMEM43	transmembrane protein 43 [Source:VGNC Symbol;Acc:VGNC:99679]	0.4065	5.85151e-06
ENSBTAG00000015808	ZNF609	zinc finger protein 609 [Source:VGNC Symbol;Acc:VGNC:37312]	0.4065	0.000861854
ENSBTAG00000049772	GTF2F2		0.4066	0.000346101
ENSBTAG00000025622	DEF6	DEF6 guanine nucleotide exchange factor [Source:VGNC Symbol;Acc:VGNC:27986]	0.4068	0.0436858
ENSBTAG00000030384	SURF1	SURF1 cytochrome c oxidase assembly factor [Source:VGNC Symbol;Acc:VGNC:106961]	0.4072	0.00073762
ENSBTAG00000007953	FBXW7	F-box and WD repeat domain containing 7 [Source:VGNC Symbol;Acc:VGNC:28926]	0.4073	4.50973e-05
ENSBTAG00000001412	N6AMT1	N-6 adenine-specific DNA methyltransferase 1 [Source:VGNC Symbol;Acc:VGNC:49558]	0.4073	0.0173768
ENSBTAG00000006138	SEMA3C	semaphorin 3C [Source:VGNC Symbol;Acc:VGNC:34428]	0.4075	0.0256847
ENSBTAG00000020646	ZC3H6	zinc finger CCCH-type containing 6 [Source:VGNC Symbol;Acc:VGNC:37107]	0.4077	0.0102596
ENSBTAG00000054879			0.4078	0.000541957
ENSBTAG00000024493	DHRS3	dehydrogenase/reductase 3 [Source:VGNC Symbol;Acc:VGNC:97260]	0.4078	0.0023622
ENSBTAG00000032007	LRP11	LDL receptor related protein 11 [Source:VGNC Symbol;Acc:VGNC:30988]	0.4078	0.0118058
ENSBTAG00000001395	C1H21orf91	chromosome 1 C21orf91 homolog [Source:VGNC Symbol;Acc:VGNC:52664]	0.4079	0.00301584
ENSBTAG00000002721	TUT4	terminal uridylyl transferase 4 [Source:VGNC Symbol;Acc:VGNC:37116]	0.408	6.58197e-05
ENSBTAG00000019069	SYNGR2	synaptogyrin 2 [Source:VGNC Symbol;Acc:VGNC:107278]	0.4085	0.00239533
ENSBTAG00000021813	AMACR	alpha-methylacyl-CoA racemase [Source:VGNC Symbol;Acc:VGNC:25856]	0.4088	0.00243604
ENSBTAG00000052518	TUBB4B	tubulin beta 4B class IVb [Source:NCBI gene (formerly Entrezgene);Acc:539149]	0.4088	0.00230702
ENSBTAG00000018889	ATP6V0B	ATPase H+ transporting V0 subunit b [Source:VGNC Symbol;Acc:VGNC:26310]	0.4096	0.0249632
ENSBTAG00000003579	FBXW4	F-box and WD repeat domain containing 4 [Source:VGNC Symbol;Acc:VGNC:28924]	0.4096	0.000185549
ENSBTAG00000017115	TMEM41A	transmembrane protein 41A [Source:VGNC Symbol;Acc:VGNC:36085]	0.4097	0.000712684
ENSBTAG00000018691	RHOU	ras homolog family member U [Source:VGNC Symbol;Acc:VGNC:33955]	0.4097	0.0207677
ENSBTAG00000018488	AFF1	AF4/FMR2 family member 1 [Source:VGNC Symbol;Acc:VGNC:25710]	0.4108	0.00225451
ENSBTAG00000046273	TLCD3A	TLC domain containing 3A [Source:VGNC Symbol;Acc:VGNC:28822]	0.4117	0.00377785
ENSBTAG00000011133	AP1S3	adaptor related protein complex 1 subunit sigma 3 [Source:VGNC Symbol;Acc:VGNC:25982]	0.4119	0.0195272
ENSBTAG00000013806	EFHB	EF-hand domain family member B [Source:VGNC Symbol;Acc:VGNC:28350]	0.4119	0.0100157
ENSBTAG00000008145	SMPD2	sphingomyelin phosphodiesterase 2 [Source:VGNC Symbol;Acc:VGNC:35030]	0.4125	0.00761659
ENSBTAG00000007592	RARG	retinoic acid receptor gamma [Source:VGNC Symbol;Acc:VGNC:33730]	0.4127	0.000277751
ENSBTAG00000016791	PEX7	peroxisomal biosis factor 7 [Source:VGNC Symbol;Acc:VGNC:32764]	0.4141	0.00113818
ENSBTAG00000020927	HSD17B8	hydroxysteroid 17-beta dehydrogenase 8 [Source:VGNC Symbol;Acc:VGNC:29977]	0.4153	0.00167386
ENSBTAG00000046553	SECISBP2L	SECIS binding protein 2 like [Source:VGNC Symbol;Acc:VGNC:58410]	0.4155	1.84722e-05
ENSBTAG00000000245	NHSL1	NHS like 1 [Source:VGNC Symbol;Acc:VGNC:32072]	0.4159	0.00352236
ENSBTAG00000054406	C18H19orf33		0.4162	0.0465287
ENSBTAG00000004018	DGKA	diacylglycerol kinase alpha [Source:VGNC Symbol;Acc:VGNC:28024]	0.4164	0.0106777
ENSBTAG00000015066	LANCL1	LanC like 1 [Source:VGNC Symbol;Acc:VGNC:30783]	0.4165	0.0357995
ENSBTAG00000052310	EIF4EBP3	eukaryotic translation initiation factor 4E binding protein 3 [Source:VGNC Symbol;Acc:VGNC:106723]	0.4169	0.00107376
ENSBTAG00000013273	PIGL	phosphatidylinositol glycan anchor biosynthesis class L [Source:VGNC Symbol;Acc:VGNC:32871]	0.4172	0.00306705
ENSBTAG00000021164	SLMAP	sarcolemma associated protein [Source:VGNC Symbol;Acc:VGNC:34969]	0.4174	0.00108852
ENSBTAG00000017832	PDK3	pyruvate dehydrogenase kinase 3 [Source:VGNC Symbol;Acc:VGNC:32705]	0.4175	4.61554e-05
ENSBTAG00000003556	ZFYVE21	zinc finger FYVE-type containing 21 [Source:VGNC Symbol;Acc:VGNC:55897]	0.4176	0.000500587
ENSBTAG00000020654	BAZ2B	bromodomain adjacent to zinc finger domain 2B [Source:VGNC Symbol;Acc:VGNC:55328]	0.4181	5.6333e-05
ENSBTAG00000013956	BCL2L13	BCL2 like 13 [Source:VGNC Symbol;Acc:VGNC:56193]	0.4199	1.73628e-05
ENSBTAG00000002033	UBXN2A	UBX domain protein 2A [Source:VGNC Symbol;Acc:VGNC:36625]	0.4204	0.0145995
ENSBTAG00000026191	GET4	guided entry of tail-anchored proteins factor 4 [Source:VGNC Symbol;Acc:VGNC:97274]	0.4211	0.000120143
ENSBTAG00000012977	COMTD1	catechol-O-methyltransferase domain containing 1 [Source:VGNC Symbol;Acc:VGNC:27591]	0.4212	0.0178716
ENSBTAG00000021192	NOP53	NOP53 ribosome biosis factor [Source:VGNC Symbol;Acc:VGNC:32168]	0.4215	0.000817349
ENSBTAG00000000099	CERS2	ceramide synthase 2 [Source:VGNC Symbol;Acc:VGNC:27224]	0.4216	9.5741e-06
ENSBTAG00000002866	RPIA	ribose 5-phosphate isomerase A [Source:VGNC Symbol;Acc:VGNC:34107]	0.4218	0.00244434
ENSBTAG00000010786	TACC2	transforming acidic coiled-coil containing protein 2 [Source:VGNC Symbol;Acc:VGNC:35558]	0.4229	0.00300418
ENSBTAG00000046549	BICD2	BICD cargo adaptor 2 [Source:VGNC Symbol;Acc:VGNC:26492]	0.4236	0.0351119
ENSBTAG00000049233	TMEM123		0.4238	0.036648
ENSBTAG00000012170	UBL3	ubiquitin like 3 [Source:VGNC Symbol;Acc:VGNC:36607]	0.4238	0.00136277
ENSBTAG00000015487	KDM4B	lysine demethylase 4B [Source:VGNC Symbol;Acc:VGNC:30528]	0.4239	4.11714e-06
ENSBTAG00000006909	PIK3CB	phosphatidylinositol-4,5-bisphosphate 3-kinase catalytic subunit beta [Source:VGNC Symbol;Acc:VGNC:32890]	0.424	0.0131424
ENSBTAG00000018663	GPRC5C	G protein-coupled receptor class C group 5 member C [Source:NCBI gene (formerly Entrezgene);Acc:535664]	0.424	0.0429155
ENSBTAG00000019096	UQCRC1	ubiquinol-cytochrome c reductase core protein 1 [Source:VGNC Symbol;Acc:VGNC:36695]	0.4253	0.000615606
ENSBTAG00000017082	POR	cytochrome p450 oxidoreductase [Source:VGNC Symbol;Acc:VGNC:33169]	0.4256	3.1403e-06
ENSBTAG00000009491	WDR74	WD repeat domain 74 [Source:VGNC Symbol;Acc:VGNC:36918]	0.426	0.000144447
ENSBTAG00000027181	LAMA3	laminin subunit alpha 3 [Source:VGNC Symbol;Acc:VGNC:30770]	0.4262	0.036501
ENSBTAG00000011291	DLG3	discs large MAGUK scaffold protein 3 [Source:VGNC Symbol;Acc:VGNC:56704]	0.4268	0.000229387
ENSBTAG00000001161	SINHCAF	SIN3-HDAC complex associated factor [Source:VGNC Symbol;Acc:VGNC:34626]	0.4269	4.88577e-05
ENSBTAG00000000764	GIPC1	GIPC PDZ domain containing family member 1 [Source:VGNC Symbol;Acc:VGNC:29365]	0.4275	0.027254
ENSBTAG00000020729	DHRS7	dehydrogenase/reductase 7 [Source:VGNC Symbol;Acc:VGNC:28043]	0.4276	0.000364941
ENSBTAG00000005105	PAFAH2	platelet activating factor acetylhydrolase 2 [Source:VGNC Symbol;Acc:VGNC:32552]	0.4276	0.0409019
ENSBTAG00000001403	PRKCI	protein kinase C iota [Source:VGNC Symbol;Acc:VGNC:33333]	0.4285	0.00237813
ENSBTAG00000013423	GLRX5	glutaredoxin 5 [Source:VGNC Symbol;Acc:VGNC:29418]	0.4287	0.000912527
ENSBTAG00000005115	SLC31A2	solute carrier family 31 member 2 [Source:VGNC Symbol;Acc:VGNC:34814]	0.4299	0.00759553
ENSBTAG00000018857	RAB4A	RAB4A, member RAS onco family [Source:VGNC Symbol;Acc:VGNC:33657]	0.4303	0.000791433
ENSBTAG00000013029	ARNTL	aryl hydrocarbon receptor nuclear translocator like [Source:VGNC Symbol;Acc:VGNC:54628]	0.4306	0.000349847
ENSBTAG00000005845	MPI	mannose phosphate isomerase [Source:VGNC Symbol;Acc:VGNC:50218]	0.4309	0.0229326
ENSBTAG00000020541	PYURF	phosphatidylinositol glycan anchor biosynthesis class Y [Source:NCBI gene (formerly Entrezgene);Acc:514374]	0.4309	0.0231038
ENSBTAG00000032914	SLC11A2		0.4309	0.0378933
ENSBTAG00000017289	MCF2L	MCF.2 cell line derived transforming sequence like [Source:VGNC Symbol;Acc:VGNC:31302]	0.431	0.0155336
ENSBTAG00000019216	TUFM	Tu translation elongation factor, mitochondrial [Source:VGNC Symbol;Acc:VGNC:36517]	0.4311	0.00563917
ENSBTAG00000010672	PCCA	propionyl-CoA carboxylase subunit alpha [Source:VGNC Symbol;Acc:VGNC:32613]	0.4317	0.000993056
ENSBTAG00000002783	PCYOX1	prenylcysteine oxidase 1 [Source:VGNC Symbol;Acc:VGNC:32650]	0.4318	0.00120535
ENSBTAG00000019163	CYB561D2	cytochrome b-561 domain containing 2 [Source:NCBI gene (formerly Entrezgene);Acc:523966]	0.4323	0.00333591
ENSBTAG00000015155	HACD3	3-hydroxyacyl-CoA dehydratase 3 [Source:VGNC Symbol;Acc:VGNC:29738]	0.4336	6.79177e-05
ENSBTAG00000004248	MLYCD	malonyl-CoA decarboxylase [Source:VGNC Symbol;Acc:VGNC:97287]	0.4337	0.00100461
ENSBTAG00000019418	UBE3D	ubiquitin protein ligase E3D [Source:VGNC Symbol;Acc:VGNC:36602]	0.4337	0.0109707
ENSBTAG00000010511	KAT8	lysine acetyltransferase 8 [Source:VGNC Symbol;Acc:VGNC:30404]	0.4338	0.00167386
ENSBTAG00000010906	RPS6KA5	ribosomal protein S6 kinase A5 [Source:VGNC Symbol;Acc:VGNC:34144]	0.4339	0.000840698
ENSBTAG00000008743	ALDH2	aldehyde dehydrogenase 2 family member [Source:VGNC Symbol;Acc:VGNC:106425]	0.4342	0.00109049
ENSBTAG00000020814	C2CD4B	C2 calcium dependent domain containing 4B [Source:NCBI gene (formerly Entrezgene);Acc:529849]	0.4344	0.0411732
ENSBTAG00000007825	MARK2	microtubule affinity regulating kinase 2 [Source:VGNC Symbol;Acc:VGNC:31248]	0.4348	0.000708027
ENSBTAG00000035084	FZD3	frizzled class receptor 3 [Source:VGNC Symbol;Acc:VGNC:58460]	0.435	0.0351785
ENSBTAG00000011509	SERAC1	serine active site containing 1 [Source:VGNC Symbol;Acc:VGNC:34460]	0.4353	0.00758351
ENSBTAG00000000546	TOB1	transducer of ERBB2, 1 [Source:VGNC Symbol;Acc:VGNC:36212]	0.436	0.0121026
ENSBTAG00000014101	C25H16ORF42	TSR3 ribosome maturation factor [Source:VGNC Symbol;Acc:VGNC:36448]	0.4362	0.0136487
ENSBTAG00000010347	EZR	ezrin [Source:VGNC Symbol;Acc:VGNC:28676]	0.4367	0.00406839
ENSBTAG00000001808	LACTB2	lactamase beta 2 [Source:VGNC Symbol;Acc:VGNC:30765]	0.437	0.00140456
ENSBTAG00000001229	SLC25A22	solute carrier family 25 member 22 [Source:VGNC Symbol;Acc:VGNC:34750]	0.4371	0.00646191
ENSBTAG00000017611	CCSER2	coiled-coil serine rich protein 2 [Source:VGNC Symbol;Acc:VGNC:26994]	0.4377	0.000264329
ENSBTAG00000005735	ATP5MC2	ATP synthase membrane subunit c locus 2 [Source:VGNC Symbol;Acc:VGNC:55848]	0.4383	0.0387559
ENSBTAG00000019696	RCE1	Ras converting CAAX endopeptidase 1 [Source:VGNC Symbol;Acc:VGNC:33828]	0.4383	0.00427728
ENSBTAG00000054562			0.4387	0.0389197
ENSBTAG00000020855	PTPN4	protein tyrosine phosphatase non-receptor type 4 [Source:VGNC Symbol;Acc:VGNC:33539]	0.439	0.00843184
ENSBTAG00000008744	PDK2	pyruvate dehydrogenase kinase 2 [Source:VGNC Symbol;Acc:VGNC:32704]	0.4391	0.00214092
ENSBTAG00000004783	CORO1B	coronin 1B [Source:VGNC Symbol;Acc:VGNC:27621]	0.4394	0.00355944
ENSBTAG00000005923	ABTB2	ankyrin repeat and BTB domain containing 2 [Source:VGNC Symbol;Acc:VGNC:25516]	0.4397	0.026364
ENSBTAG00000001656	TMEM254	transmembrane protein 254 [Source:VGNC Symbol;Acc:VGNC:36063]	0.4398	0.0137544
ENSBTAG00000006771	FRY	FRY microtubule binding protein [Source:VGNC Symbol;Acc:VGNC:29122]	0.4401	5.4946e-05
ENSBTAG00000011466	NAXD	NAD(P)HX dehydratase [Source:VGNC Symbol;Acc:VGNC:53829]	0.4414	9.89502e-05
ENSBTAG00000022580	INKA2	inka box actin regulator 2 [Source:VGNC Symbol;Acc:VGNC:50127]	0.4417	0.0125766
ENSBTAG00000020060	TXNIP	thioredoxin interacting protein [Source:VGNC Symbol;Acc:VGNC:36541]	0.4419	0.00143104
ENSBTAG00000003304	HOXC4	homeobox C4 [Source:VGNC Symbol;Acc:VGNC:29925]	0.4423	0.0226328
ENSBTAG00000011578	CD44	CD44 molecule [Source:VGNC Symbol;Acc:VGNC:54629]	0.4424	0.00183462
ENSBTAG00000008690	SLC6A9	solute carrier family 6 member 9 [Source:NCBI gene (formerly Entrezgene);Acc:282368]	0.4426	0.000267475
ENSBTAG00000035726			0.4429	0.0221047
ENSBTAG00000005304	SRM	spermidine synthase [Source:VGNC Symbol;Acc:VGNC:35282]	0.445	0.00302356
ENSBTAG00000013855	ORMDL3	ORMDL sphingolipid biosynthesis regulator 3 [Source:VGNC Symbol;Acc:VGNC:32454]	0.4452	0.00901108
ENSBTAG00000000511	CNST	consortin, connexin sorting protein [Source:VGNC Symbol;Acc:VGNC:27532]	0.4458	0.0144144
ENSBTAG00000015081	PAXX	PAXX non-homologous end joining factor [Source:VGNC Symbol;Acc:VGNC:32603]	0.446	0.0264683
ENSBTAG00000054934	VAMP2	vesicle associated membrane protein 2 [Source:NCBI gene (formerly Entrezgene);Acc:282116]	0.4464	0.00244434
ENSBTAG00000020922	UPF1	UPF1 RNA helicase and ATPase [Source:VGNC Symbol;Acc:VGNC:36680]	0.4467	0.00250018
ENSBTAG00000004636	PLEKHA1	pleckstrin homology domain containing A1 [Source:VGNC Symbol;Acc:VGNC:33003]	0.4469	0.00107849
ENSBTAG00000011596	SRSF5	serine and arginine rich splicing factor 5 [Source:VGNC Symbol;Acc:VGNC:52831]	0.4472	0.000121263
ENSBTAG00000021065	MFSD13A	major facilitator superfamily domain containing 13A [Source:VGNC Symbol;Acc:VGNC:31434]	0.4472	0.0253369
ENSBTAG00000030648	MPST	mercaptopyruvate sulfurtransferase [Source:VGNC Symbol;Acc:VGNC:31589]	0.4477	0.0431934
ENSBTAG00000018320	RPLP1	ribosomal protein lateral stalk subunit P1 [Source:VGNC Symbol;Acc:VGNC:55142]	0.4487	0.00140357
ENSBTAG00000039138	MRPL41	mitochondrial ribosomal protein L41 [Source:VGNC Symbol;Acc:VGNC:31637]	0.4489	0.00536728
ENSBTAG00000020454	LZTS3	leucine zipper tumor suppressor family member 3 [Source:VGNC Symbol;Acc:VGNC:31123]	0.4496	0.0182367
ENSBTAG00000009576	PACSIN3	protein kinase C and casein kinase substrate in neurons 3 [Source:VGNC Symbol;Acc:VGNC:32544]	0.4499	0.0153645
ENSBTAG00000015831	RPL18A	ribosomal protein L18a [Source:VGNC Symbol;Acc:VGNC:34112]	0.4501	0.000475309
ENSBTAG00000005465	NDUFA9	NADH:ubiquinone oxidoreductase subunit A9 [Source:VGNC Symbol;Acc:VGNC:56233]	0.4501	0.00069302
ENSBTAG00000051090	KLF13	Kruppel like factor 13 [Source:VGNC Symbol;Acc:VGNC:106796]	0.4505	3.3581e-05
ENSBTAG00000018935	SETMAR	SET domain without mariner transposase fusion [Source:NCBI gene (formerly Entrezgene);Acc:511299]	0.4508	0.0129043
ENSBTAG00000014091	ARHGEF3	Rho guanine nucleotide exchange factor 3 [Source:VGNC Symbol;Acc:VGNC:26115]	0.451	0.00114535
ENSBTAG00000051210	GSTP1	glutathione S-transferase pi 1 [Source:NCBI gene (formerly Entrezgene);Acc:281806]	0.4524	0.00978765
ENSBTAG00000030836	ZBTB21	zinc finger and BTB domain containing 21 [Source:VGNC Symbol;Acc:VGNC:37066]	0.4526	0.000555758
ENSBTAG00000018808	SLC25A35	solute carrier family 25 member 35 [Source:VGNC Symbol;Acc:VGNC:34761]	0.4529	0.00448787
ENSBTAG00000007935	CALCOCO2	calcium binding and coiled-coil domain 2 [Source:VGNC Symbol;Acc:VGNC:26703]	0.4531	7.86727e-05
ENSBTAG00000006423	PHF5A	PHD finger protein 5A [Source:VGNC Symbol;Acc:VGNC:32826]	0.4534	0.000364947
ENSBTAG00000005788	VANGL1	VANGL planar cell polarity protein 1 [Source:VGNC Symbol;Acc:VGNC:36761]	0.4534	0.047846
ENSBTAG00000027321	CCDC18	coiled-coil domain containing 18 [Source:VGNC Symbol;Acc:VGNC:26875]	0.4542	0.01158
ENSBTAG00000001349	KIF1C	kinesin family member 1C [Source:VGNC Symbol;Acc:VGNC:30593]	0.4546	0.00116828
ENSBTAG00000016549	CARMIL1	capping protein regulator and myosin 1 linker 1 [Source:VGNC Symbol;Acc:VGNC:26768]	0.4549	0.0278848
ENSBTAG00000018639	UNC45A	unc-45 myosin chaperone A [Source:VGNC Symbol;Acc:VGNC:36667]	0.4553	0.00340643
ENSBTAG00000016740	ACLY	ATP citrate lyase [Source:VGNC Symbol;Acc:VGNC:25543]	0.4558	0.0123769
ENSBTAG00000014272	MMUT	methylmalonyl-CoA mutase [Source:VGNC Symbol;Acc:VGNC:31764]	0.4561	0.000431037
ENSBTAG00000007039	FBXO25	F-box protein 25 [Source:VGNC Symbol;Acc:VGNC:28900]	0.4564	0.0028189
ENSBTAG00000032548	SYBU	syntabulin [Source:VGNC Symbol;Acc:VGNC:35503]	0.4566	0.0146853
ENSBTAG00000016571	FAM234A	family with sequence similarity 234 member A [Source:VGNC Symbol;Acc:VGNC:97272]	0.4567	0.00287769
ENSBTAG00000030864	FAM228B	family with sequence similarity 228 member B [Source:NCBI gene (formerly Entrezgene);Acc:100125925]	0.4571	0.0495674
ENSBTAG00000005058	PHAF1	phagosome assembly factor 1 [Source:VGNC Symbol;Acc:VGNC:49175]	0.4572	0.0087878
ENSBTAG00000000191	SLC25A20	solute carrier family 25 member 20 [Source:VGNC Symbol;Acc:VGNC:34748]	0.4573	0.000380256
ENSBTAG00000007588	ERLIN1	ER lipid raft associated 1 [Source:VGNC Symbol;Acc:VGNC:28588]	0.4574	0.00098203
ENSBTAG00000024958	FAM214A	family with sequence similarity 214 member A [Source:VGNC Symbol;Acc:VGNC:28793]	0.4575	0.00541318
ENSBTAG00000020999	DDB2	damage specific DNA binding protein 2 [Source:VGNC Symbol;Acc:VGNC:27942]	0.4576	0.00857165
ENSBTAG00000012074	MYB	MYB proto-onco, transcription factor [Source:VGNC Symbol;Acc:VGNC:31776]	0.4578	0.0155654
ENSBTAG00000018851	MYCBP2	MYC binding protein 2 [Source:VGNC Symbol;Acc:VGNC:31785]	0.4581	0.000227218
ENSBTAG00000008433	PGAP2	post-GPI attachment to proteins 2 [Source:VGNC Symbol;Acc:VGNC:32782]	0.459	0.0225048
ENSBTAG00000021140	RMND5A	required for meiotic nuclear division 5 homolog A [Source:VGNC Symbol;Acc:VGNC:33996]	0.4593	0.00318577
ENSBTAG00000021687	JADE2	jade family PHD finger 2 [Source:VGNC Symbol;Acc:VGNC:30359]	0.4601	0.00549242
ENSBTAG00000001512	ZFP64	ZFP64 zinc finger protein [Source:VGNC Symbol;Acc:VGNC:37167]	0.4605	0.00258264
ENSBTAG00000013191	AGRN	agrin [Source:VGNC Symbol;Acc:VGNC:25742]	0.4606	0.00046129
ENSBTAG00000048903	PRNP	prion protein [Source:VGNC Symbol;Acc:VGNC:33356]	0.462	0.00179149
ENSBTAG00000002880	SORBS1	sorbin and SH3 domain containing 1 [Source:VGNC Symbol;Acc:VGNC:55972]	0.4625	0.0465287
ENSBTAG00000003109	ITM2B	integral membrane protein 2B [Source:VGNC Symbol;Acc:VGNC:30340]	0.4631	0.00177113
ENSBTAG00000002419	PIGM	phosphatidylinositol glycan anchor biosynthesis class M [Source:VGNC Symbol;Acc:VGNC:32872]	0.4635	0.00249804
ENSBTAG00000008347	MRPL48	mitochondrial ribosomal protein L48 [Source:VGNC Symbol;Acc:VGNC:31643]	0.4638	0.0158503
ENSBTAG00000013678	OSGIN2	oxidative stress induced growth inhibitor family member 2 [Source:VGNC Symbol;Acc:VGNC:32473]	0.4641	0.0128733
ENSBTAG00000007007	WDR20	WD repeat domain 20 [Source:VGNC Symbol;Acc:VGNC:50061]	0.4643	0.00377785
ENSBTAG00000001710	CMTM8	CKLF like MARVEL transmembrane domain containing 8 [Source:VGNC Symbol;Acc:VGNC:27488]	0.4648	0.0212539
ENSBTAG00000011752	SYNM	synemin [Source:VGNC Symbol;Acc:VGNC:35529]	0.4648	0.0217411
ENSBTAG00000000993	N4BP2L1	NEDD4 binding protein 2 like 1 [Source:VGNC Symbol;Acc:VGNC:53826]	0.4651	0.0291843
ENSBTAG00000000797	MRPL9	mitochondrial ribosomal protein L9 [Source:VGNC Symbol;Acc:VGNC:31653]	0.4653	0.00212722
ENSBTAG00000014172	FGD2	FYVE, RhoGEF and PH domain containing 2 [Source:VGNC Symbol;Acc:VGNC:28965]	0.4657	0.0473871
ENSBTAG00000000290	ATP11B	ATPase phospholipid transporting 11B (putative) [Source:VGNC Symbol;Acc:VGNC:54671]	0.4659	0.00707652
ENSBTAG00000004971	GRAMD1C	GRAM domain containing 1C [Source:VGNC Symbol;Acc:VGNC:29624]	0.4662	0.0104485
ENSBTAG00000003296	TWNK	twinkle mtDNA helicase [Source:VGNC Symbol;Acc:VGNC:36527]	0.4662	0.00126252
ENSBTAG00000012972	CYP2U1	cytochrome P450, family 2, subfamily U, polypeptide 1 [Source:NCBI gene (formerly Entrezgene);Acc:535227]	0.4664	0.0414535
ENSBTAG00000031439	CDC14A	cell division cycle 14A [Source:VGNC Symbol;Acc:VGNC:27059]	0.4671	0.0444931
ENSBTAG00000031789	FBRS	fibrosin [Source:VGNC Symbol;Acc:VGNC:106737]	0.4676	0.0400824
ENSBTAG00000038990	TRAF4	TNF receptor associated factor 4 [Source:VGNC Symbol;Acc:VGNC:36276]	0.4678	0.0102405
ENSBTAG00000001059	IDH3G	isocitrate dehydrogenase (NAD(+)) 3 non-catalytic subunit gamma [Source:VGNC Symbol;Acc:VGNC:54635]	0.4685	0.0181484
ENSBTAG00000021107	STXBP5	syntaxin binding protein 5 [Source:VGNC Symbol;Acc:VGNC:35448]	0.4688	5.14434e-05
ENSBTAG00000031252	CD82	CD82 molecule [Source:VGNC Symbol;Acc:VGNC:27049]	0.4688	0.0192176
ENSBTAG00000010481	UBXN1	UBX domain protein 1 [Source:VGNC Symbol;Acc:VGNC:36622]	0.4703	0.00224459
ENSBTAG00000049341	SERTAD2	SERTA domain containing 2 [Source:VGNC Symbol;Acc:VGNC:34484]	0.4708	0.0023622
ENSBTAG00000022013	CBR4	carbonyl reductase 4 [Source:VGNC Symbol;Acc:VGNC:26815]	0.471	0.000202236
ENSBTAG00000006797	MARCHF3	membrane associated ring-CH-type finger 3 [Source:VGNC Symbol;Acc:VGNC:31239]	0.4717	0.0185193
ENSBTAG00000013007	FAM210B	family with sequence similarity 210 member B [Source:VGNC Symbol;Acc:VGNC:28789]	0.4722	0.00465976
ENSBTAG00000017689	BRMS1	BRMS1 transcriptional repressor and anoikis regulator [Source:VGNC Symbol;Acc:VGNC:54781]	0.4725	0.0113018
ENSBTAG00000010871			0.4728	0.0109916
ENSBTAG00000002220	SPTLC1	serine palmitoyltransferase long chain base subunit 1 [Source:VGNC Symbol;Acc:VGNC:35256]	0.4729	0.000470553
ENSBTAG00000007382	SCAPER	S-phase cyclin A associated protein in the ER [Source:VGNC Symbol;Acc:VGNC:34321]	0.473	0.000395806
ENSBTAG00000003994	IgFBp3	insulin like growth factor binding protein 3 [Source:VGNC Symbol;Acc:VGNC:30085]	0.4744	0.0158953
ENSBTAG00000018496	TIMM17B	translocase of inner mitochondrial membrane 17B [Source:VGNC Symbol;Acc:VGNC:49573]	0.4746	0.0301487
ENSBTAG00000021809	DEPDC7	DEP domain containing 7 [Source:VGNC Symbol;Acc:VGNC:28007]	0.4753	0.00189831
ENSBTAG00000010321	TTC1	tetratricopeptide repeat domain 1 [Source:VGNC Symbol;Acc:VGNC:36453]	0.4754	0.000250842
ENSBTAG00000019581	PLEKHF2	pleckstrin homology and FYVE domain containing 2 [Source:VGNC Symbol;Acc:VGNC:33013]	0.4761	0.013679
ENSBTAG00000021678	SLC31A1	solute carrier family 31 member 1 [Source:VGNC Symbol;Acc:VGNC:34813]	0.4761	1.19033e-05
ENSBTAG00000018936	LSS	lanosterol synthase [Source:VGNC Symbol;Acc:VGNC:31065]	0.4762	0.0439654
ENSBTAG00000005089	RHBDD2	rhomboid domain containing 2 [Source:VGNC Symbol;Acc:VGNC:33931]	0.477	0.0380471
ENSBTAG00000019218	ATP6V0A1	ATPase H+ transporting V0 subunit a1 [Source:VGNC Symbol;Acc:VGNC:26307]	0.4772	0.00945647
ENSBTAG00000015368	SEPTIN4	septin 4 [Source:VGNC Symbol;Acc:VGNC:34456]	0.4782	0.0293773
ENSBTAG00000053478			0.4789	0.00894643
ENSBTAG00000010311	MRM1	mitochondrial rRNA methyltransferase 1 [Source:VGNC Symbol;Acc:VGNC:31605]	0.4793	0.0155235
ENSBTAG00000010546	LIN54	lin-54 DREAM MuvB core complex component [Source:VGNC Symbol;Acc:VGNC:30894]	0.4793	0.0226545
ENSBTAG00000010485	MFN1	mitofusin 1 [Source:VGNC Symbol;Acc:VGNC:31427]	0.4796	0.0049494
ENSBTAG00000017783	TSPYL2	TSPY like 2 [Source:VGNC Symbol;Acc:VGNC:36445]	0.4796	0.0204968
ENSBTAG00000023259	OSBPL1A	oxysterol binding protein like 1A [Source:VGNC Symbol;Acc:VGNC:32460]	0.48	0.0132252
ENSBTAG00000006511	MTF1	metal regulatory transcription factor 1 [Source:VGNC Symbol;Acc:VGNC:31722]	0.4804	0.00718003
ENSBTAG00000049482	LOC530342	adenine nucleotide translocase lysine methyltransferase [Source:VGNC Symbol;Acc:VGNC:28759]	0.4809	0.0377589
ENSBTAG00000024269	TGFBR3	transforming growth factor beta receptor 3 [Source:VGNC Symbol;Acc:VGNC:49979]	0.4809	0.00346224
ENSBTAG00000005754	PPM1K	protein phosphatase, Mg2+/Mn2+ dependent 1K [Source:VGNC Symbol;Acc:VGNC:33215]	0.4813	0.0270176
ENSBTAG00000011805	PLIN3	perilipin 3 [Source:VGNC Symbol;Acc:VGNC:33031]	0.4815	0.0338067
ENSBTAG00000000026	VPS33B	VPS33B late endosome and lysosome associated [Source:VGNC Symbol;Acc:VGNC:36817]	0.4815	0.0104121
ENSBTAG00000000939	KIF16B	kinesin family member 16B [Source:VGNC Symbol;Acc:VGNC:30585]	0.4816	0.00423241
ENSBTAG00000000081	CERT1	ceramide transporter 1 [Source:VGNC Symbol;Acc:VGNC:27566]	0.4819	7.74103e-05
ENSBTAG00000018864	CENPU	centromere protein U [Source:VGNC Symbol;Acc:VGNC:27186]	0.482	0.0245675
ENSBTAG00000009167	SLC15A4	solute carrier family 15 member 4 [Source:VGNC Symbol;Acc:VGNC:34681]	0.4821	0.000302207
ENSBTAG00000010735	HIGD2A		0.4821	0.00309319
ENSBTAG00000015913	MFHAS1	multifunctional ROCO family signaling regulator 1 [Source:VGNC Symbol;Acc:VGNC:107358]	0.4823	0.00759336
ENSBTAG00000012058	GMDS	GDP-mannose 4,6-dehydratase [Source:VGNC Symbol;Acc:VGNC:55901]	0.4826	0.00335907
ENSBTAG00000005897	FNTB	farnesyltransferase, CAAX box, beta [Source:NCBI gene (formerly Entrezgene);Acc:327686]	0.4828	0.000897755
ENSBTAG00000012719	UBTD1	ubiquitin domain containing 1 [Source:VGNC Symbol;Acc:VGNC:36620]	0.4833	0.000961078
ENSBTAG00000003721	CHST1	carbohydrate sulfotransferase 1 [Source:VGNC Symbol;Acc:VGNC:27337]	0.4839	0.00636575
ENSBTAG00000020527	IDH1	isocitrate dehydrogenase (NADP(+)) 1 [Source:NCBI gene (formerly Entrezgene);Acc:281235]	0.4842	0.00519622
ENSBTAG00000005380	MOCS2	molybdenum cofactor synthesis 2 [Source:VGNC Symbol;Acc:VGNC:31548]	0.4848	0.000558202
ENSBTAG00000032774	ADIRF	adiposis regulatory factor [Source:VGNC Symbol;Acc:VGNC:25680]	0.4864	0.0141381
ENSBTAG00000001470	DTX2	deltex E3 ubiquitin ligase 2 [Source:VGNC Symbol;Acc:VGNC:28237]	0.4873	0.0289264
ENSBTAG00000010350	USP53	ubiquitin specific peptidase 53 [Source:VGNC Symbol;Acc:VGNC:58425]	0.4875	0.00550642
ENSBTAG00000017748	RNF44	ring finger protein 44 [Source:VGNC Symbol;Acc:VGNC:34069]	0.4876	0.000198381
ENSBTAG00000012299	REPS1	RALBP1 associated Eps domain containing 1 [Source:VGNC Symbol;Acc:VGNC:33869]	0.4878	0.0102202
ENSBTAG00000011437	SIK1		0.4885	0.0412893
ENSBTAG00000017147	AK3	adenylate kinase 3 [Source:VGNC Symbol;Acc:VGNC:25772]	0.4888	0.00183462
ENSBTAG00000010663	ADAM15	ADAM metallopeptidase domain 15 [Source:VGNC Symbol;Acc:VGNC:25606]	0.489	0.000938076
ENSBTAG00000013790	MAP3K1	mitogen-activated protein kinase kinase kinase 1 [Source:VGNC Symbol;Acc:VGNC:31188]	0.4895	0.00641371
ENSBTAG00000009496	STAT5A	signal transducer and activator of transcription 5A [Source:VGNC Symbol;Acc:VGNC:35372]	0.4895	0.000222482
ENSBTAG00000016558	SPSB3	splA/ryanodine receptor domain and SOCS box containing 3 [Source:VGNC Symbol;Acc:VGNC:35248]	0.4895	0.000547888
ENSBTAG00000039728			0.49	0.00998261
ENSBTAG00000006364	GLMP	glycosylated lysosomal membrane protein [Source:VGNC Symbol;Acc:VGNC:29409]	0.4901	0.0163433
ENSBTAG00000013924	RPS11	ribosomal protein S11 [Source:VGNC Symbol;Acc:VGNC:53041]	0.4902	0.00075909
ENSBTAG00000021158	SATB1	SATB homeobox 1 [Source:VGNC Symbol;Acc:VGNC:34298]	0.4902	0.0269971
ENSBTAG00000020331	COQ6	coenzyme Q6, monooxygenase [Source:VGNC Symbol;Acc:VGNC:27614]	0.4904	0.000823152
ENSBTAG00000013391	ANKH	ANKH inorganic pyrophosphate transport regulator [Source:VGNC Symbol;Acc:VGNC:25901]	0.4905	0.0400016
ENSBTAG00000010401	UBE4B	ubiquitination factor E4B [Source:VGNC Symbol;Acc:VGNC:36604]	0.4913	0.00319986
ENSBTAG00000015989	RPS5	ribosomal protein S5 [Source:VGNC Symbol;Acc:VGNC:34139]	0.4921	0.00183834
ENSBTAG00000011154	SDC1	syndecan 1 [Source:VGNC Symbol;Acc:VGNC:34378]	0.4928	0.039489
ENSBTAG00000047365			0.494	0.00244225
ENSBTAG00000004664	COQ4	coenzyme Q4 [Source:VGNC Symbol;Acc:VGNC:59211]	0.4945	0.0299874
ENSBTAG00000005246	DIP2B	disco interacting B [Source:VGNC Symbol;Acc:VGNC:28067]	0.4947	0.00347996
ENSBTAG00000005116	FKBP15	FKBP prolyl isomerase family member 15 [Source:VGNC Symbol;Acc:VGNC:29020]	0.4948	0.00050679
ENSBTAG00000016691	LACC1	laccase domain containing 1 [Source:VGNC Symbol;Acc:VGNC:107253]	0.4948	0.0326077
ENSBTAG00000019465	ITPKC	inositol-trisphosphate 3-kinase C [Source:VGNC Symbol;Acc:VGNC:30345]	0.4954	0.0224272
ENSBTAG00000026966	RASSF9	Ras association domain family member 9 [Source:VGNC Symbol;Acc:VGNC:33765]	0.4962	0.00395997
ENSBTAG00000013284	SGK3	serum/glucocorticoid regulated kinase family, member 3 [Source:NCBI gene (formerly Entrezgene);Acc:504480]	0.4964	0.000837624
ENSBTAG00000018588	TMBIM6	transmembrane BAX inhibitor motif containing 6 [Source:VGNC Symbol;Acc:VGNC:35916]	0.4965	3.46293e-05
ENSBTAG00000012232	CYC1	cytochrome c1 [Source:VGNC Symbol;Acc:VGNC:50266]	0.4968	0.0331807
ENSBTAG00000011859	IPPK	inositol-pentakisphosphate 2-kinase [Source:VGNC Symbol;Acc:VGNC:56974]	0.4969	0.00516506
ENSBTAG00000000789	PPP1R7	protein phosphatase 1 regulatory subunit 7 [Source:VGNC Symbol;Acc:VGNC:52808]	0.4982	0.00823678
ENSBTAG00000001919	ZNF652	zinc finger protein 652 [Source:VGNC Symbol;Acc:VGNC:37322]	0.4982	0.00098242
ENSBTAG00000021779	MGST2	microsomal glutathione S-transferase 2 [Source:VGNC Symbol;Acc:VGNC:31452]	0.4989	9.67223e-05
ENSBTAG00000002863	ACAA2	acetyl-CoA acyltransferase 2 [Source:VGNC Symbol;Acc:VGNC:25518]	0.4992	0.0128252
ENSBTAG00000007842	GCLM	glutamate-cysteine ligase modifier subunit [Source:VGNC Symbol;Acc:VGNC:29290]	0.4993	0.00953395
ENSBTAG00000000598	CST3	cystatin C [Source:NCBI gene (formerly Entrezgene);Acc:281102]	0.4996	0.00532938
ENSBTAG00000015513	DOCK5	dedicator of cytokinesis 5 [Source:VGNC Symbol;Acc:VGNC:28159]	0.4997	0.0230586
ENSBTAG00000038480	FPGT	fucose-1-phosphate guanylyltransferase [Source:VGNC Symbol;Acc:VGNC:29109]	0.4997	0.00409934
