# Supplementary material for: Severe udder cleft dermatitis lesion transcriptomics points to an impaired skin barrier, defective wound repair and a dysregulated inflammatory response as key elements in the pathogenesis
Source: PLoS One. 2023 Jul 24;18(7):e0288347. doi: 10.1371/journal.pone.0288347 (PMC10365316; doi:10.1371/journal.pone.0288347)
Supplement: S2 File — Gene ontology enrichment analysis revealed statistically overrepresented GO terms in udder cleft dermatitis lesions (Padj < 0.05). (XLSX) [file pone.0288347.s003.xlsx]

## Sheet: Information-sheet
Supplement 2
Gene ontology enrichment analysis revealed statistically overrepresented GO terms in udder cleft dermatitis lesions (Padj < 0.05).
In total, 38 GO terms are significantly overrepresented in UCD lesions whereas 0 GO terms were underrepresented.

## Sheet: GO_UP
go_term	p.val	q.val	set.size
GO:0005576 extracellular region	2.30282e-09	6.56074e-06	257
GO:0030312 external encapsulating structure	1.09621e-07	0.000104104	45
GO:0031012 extracellular matrix	1.09621e-07	0.000104104	45
GO:0005509 calcium ion binding	4.91325e-07	0.000349947	97
GO:0001944 vasculature development	7.14482e-06	0.00400376	118
GO:0001568 blood vessel development	8.43192e-06	0.00400376	114
GO:0007155 cell adhesion	1.40735e-05	0.00572793	173
GO:0005102 signaling receptor binding	1.86364e-05	0.0066369	143
GO:0022610 biological adhesion	4.36675e-05	0.0133771	175
GO:0032963 collagen metabolic process	4.69536e-05	0.0133771	19
GO:0007166 cell surface receptor signaling pathway	5.64867e-05	0.01463	310
GO:0062023 collagen-containing extracellular matrix	6.88458e-05	0.015558	26
GO:0030198 extracellular matrix organization	8.68387e-05	0.015558	29
GO:0043062 extracellular structure organization	8.68387e-05	0.015558	29
GO:0045229 external encapsulating structure organization	8.68387e-05	0.015558	29
GO:0035295 tube development	9.45696e-05	0.015558	142
GO:0005518 collagen binding	9.74128e-05	0.015558	12
GO:0010033 response to organic substance	0.000100761	0.015558	368
GO:0048514 blood vessel morphogenesis	0.000103756	0.015558	97
GO:0072359 circulatory system development	0.000173677	0.0247403	152
GO:0035239 tube morphogenesis	0.000198854	0.0261985	122
GO:0002376 immune system process	0.000208037	0.0261985	371
GO:0048584 positive regulation of response to stimulus	0.000211501	0.0261985	290
GO:0016477 cell migration	0.000251821	0.0298159	193
GO:0005615 extracellular space	0.000261635	0.0298159	110
GO:0006928 movement of cell or subcellular component	0.000275663	0.0302063	236
GO:0040011 locomotion	0.000306914	0.0321991	221
GO:0048870 cell motility	0.000327755	0.0321991	204
GO:0051674 localization of cell	0.000327755	0.0321991	204
GO:0031226 intrinsic component of plasma membrane	0.000409427	0.0388819	73
GO:0071310 cellular response to organic substance	0.000451674	0.0415103	290
GO:0038023 signaling receptor activity	0.000490648	0.0417257	70
GO:0060089 molecular transducer activity	0.000490648	0.0417257	70
GO:0005788 endoplasmic reticulum lumen	0.000497955	0.0417257	26
GO:0030199 collagen fibril organization	0.000587494	0.047822	13
GO:0001525 angiogenesis	0.000628764	0.0493305	82
GO:0006955 immune response	0.000640655	0.0493305	239
